# Supplementary material for: Gene expression profiling identifies potential biomarkers for vaso-occlusive episodes in sickle cell disease
Source: JCI Insight. 2026 Mar 9;11(5):e193359. doi: 10.1172/jci.insight.193359 (PMC13041688; doi:10.1172/jci.insight.193359)
Supplement: Supplemental tables 1-8 [file jciinsight-11-193359-s044.xlsx]

## Sheet: TableS1
ensembl_gene_id	logFC	AveExpr	t	P.Value	adj.P.Val	B	hgnc_symbol
ENSG00000001561	-0.250983	4.16469	-2.97836	0.00322624	0.0488383	-1.97466	ENPP4
ENSG00000002919	0.317315	5.78943	4.16452	4.49658e-05	0.00379297	1.84643	SNX11
ENSG00000004059	0.192949	6.33866	3.09379	0.00223495	0.0394639	-1.65292	ARF5
ENSG00000004468	-0.371101	5.49859	-4.05633	6.94459e-05	0.00503518	1.45217	CD38
ENSG00000005020	0.333651	7.57615	3.54901	0.000473602	0.0163064	-0.276643	SKAP2
ENSG00000005075	0.230894	4.64157	2.98891	0.00312119	0.0483992	-1.94572	POLR2J
ENSG00000005379	-0.383481	5.39779	-3.1709	0.00173851	0.0346772	-1.43179	TSPOAP1
ENSG00000005381	0.626706	2.36865	3.91001	0.000123278	0.00701708	0.933052	MPO
ENSG00000005448	-0.192722	3.07044	-3.32421	0.00104021	0.0255634	-0.977491	WDR54
ENSG00000005469	-0.225114	2.92572	-3.31288	0.00108114	0.026101	-1.01172	CROT
ENSG00000005893	0.239947	8.44903	3.54811	0.000475137	0.0163064	-0.279535	LAMP2
ENSG00000006007	0.167586	6.1289	3.09301	0.0022406	0.0395388	-1.65514	GDE1
ENSG00000006025	-0.299805	4.6696	-3.26844	0.00125661	0.0282661	-1.14498	OSBPL7
ENSG00000006530	-0.184456	4.39066	-3.30432	0.00111305	0.0264355	-1.03751	AGK
ENSG00000006555	-0.336432	1.92538	-3.4276	0.000727966	0.0207393	-0.660233	TTC22
ENSG00000006712	0.208333	5.66279	3.60432	0.000387875	0.0143683	-0.0979587	PAF1
ENSG00000007264	-0.383287	4.17439	-3.53929	0.0004904	0.0166066	-0.307798	MATK
ENSG00000007350	-0.509456	2.39478	-4.41133	1.61501e-05	0.00199244	2.77849	TKTL1
ENSG00000007392	-0.251876	5.59621	-4.50067	1.10268e-05	0.00156799	3.12685	LUC7L
ENSG00000007402	-0.654824	2.81271	-4.96976	1.35556e-06	0.000454628	5.04833	CACNA2D2
ENSG00000008277	-0.374007	1.53369	-3.68507	0.000288567	0.0121451	0.167232	ADAM22
ENSG00000008283	-0.22473	4.68079	-2.97552	0.00325507	0.0490625	-1.98244	CYB561
ENSG00000008394	0.573135	4.31861	4.31826	2.38857e-05	0.0025629	2.42177	MGST1
ENSG00000008438	0.718706	2.45824	3.53325	0.000501108	0.016847	-0.327103	PGLYRP1
ENSG00000010310	-0.391831	2.07711	-3.26115	0.00128783	0.0287539	-1.1667	GIPR
ENSG00000011600	0.408723	8.73234	3.30848	0.00109743	0.0262971	-1.02498	TYROBP
ENSG00000012983	-0.20424	4.95296	-3.52509	0.000515925	0.0171825	-0.35314	MAP4K5
ENSG00000013563	0.245039	5.84698	3.46426	0.000640122	0.0194221	-0.545648	DNASE1L1
ENSG00000013583	0.273874	4.47925	3.99437	8.87259e-05	0.00568597	1.23034	HEBP1
ENSG00000014257	0.37286	4.86397	4.35798	2.02275e-05	0.00234079	2.57322	ACP3
ENSG00000014914	0.32885	4.54403	3.05728	0.00251303	0.0424472	-1.75589	MTMR11
ENSG00000015133	-0.240313	7.07016	-3.51238	0.000539853	0.0175537	-0.393633	CCDC88C
ENSG00000015413	-0.155766	-3.30202	-3.17829	0.00169669	0.034086	-1.41032	DPEP1
ENSG00000015475	0.314362	7.02759	3.27972	0.00120973	0.0276334	-1.11132	BID
ENSG00000019169	0.885268	3.70142	4.02704	7.80024e-05	0.0052511	1.34693	MARCO
ENSG00000020922	-0.173693	5.05841	-3.13696	0.00194286	0.0364432	-1.52971	MRE11
ENSG00000021355	0.388049	8.20905	4.47976	1.20631e-05	0.00167241	3.04481	SERPINB1
ENSG00000022277	0.24904	6.91805	4.08051	6.30663e-05	0.00482769	1.5395	RTF2
ENSG00000023330	0.31994	5.01551	3.95791	0.000102347	0.00618498	1.10117	ALAS1
ENSG00000023572	-0.209357	3.18536	-4.17433	4.32081e-05	0.00370044	1.88264	GLRX2
ENSG00000025039	0.390318	4.52207	5.31558	2.62577e-07	0.00018855	6.56033	RRAGD
ENSG00000026025	0.482127	10.4922	5.69677	3.93091e-08	5.00387e-05	8.31545	VIM
ENSG00000026508	0.257526	9.76669	4.45221	1.35723e-05	0.00180996	2.93718	CD44
ENSG00000026950	-0.223621	8.16902	-3.79743	0.000189604	0.00946501	0.544848	BTN3A1
ENSG00000027075	-0.29869	6.93396	-4.2348	3.37459e-05	0.00320357	2.10727	PRKCH
ENSG00000027869	-0.436064	4.24337	-3.14097	0.00191759	0.0363344	-1.51819	SH2D2A
ENSG00000029153	0.370077	1.80008	3.24205	0.00137297	0.029737	-1.22334	BMAL2
ENSG00000030419	-0.365775	5.45374	-2.9886	0.0031242	0.0484086	-1.94657	IKZF2
ENSG00000033627	0.199062	6.15997	3.56273	0.000450824	0.0157987	-0.232565	ATP6V0A1
ENSG00000035862	0.311596	7.3885	3.9134	0.000121673	0.00695396	0.94489	TIMP2
ENSG00000038427	0.459274	10.4781	3.32826	0.00102591	0.0253988	-0.965206	VCAN
ENSG00000040199	-0.214023	4.27634	-2.99837	0.00302965	0.0475932	-1.91969	PHLPP2
ENSG00000040933	-0.190393	7.0348	-3.27033	0.00124864	0.028132	-1.13935	INPP4A
ENSG00000041353	-0.503507	2.49676	-4.61778	6.62909e-06	0.00115778	3.59216	RAB27B
ENSG00000042429	-0.226599	2.99553	-3.54391	0.000482348	0.0164333	-0.293001	MED17
ENSG00000042493	0.485177	6.94466	4.46042	1.31043e-05	0.00177289	2.96921	CAPG
ENSG00000042753	0.230396	5.33596	3.20385	0.00155928	0.0324482	-1.33579	AP2S1
ENSG00000046651	-0.165406	5.7289	-3.19851	0.00158709	0.032734	-1.3514	OFD1
ENSG00000047346	-0.209739	6.23452	-3.62831	0.000355441	0.0136733	-0.019726	ATOSA
ENSG00000047365	-0.277803	6.75164	-3.17491	0.00171569	0.0342807	-1.42014	ARAP2
ENSG00000049245	0.189343	7.03727	3.31966	0.00105647	0.0256605	-0.991249	VAMP3
ENSG00000049541	0.199638	4.04908	3.39948	0.000802844	0.0219789	-0.747375	RFC2
ENSG00000050767	0.424355	-1.7033	3.78607	0.000197921	0.00971043	0.506196	COL23A1
ENSG00000052126	-0.377022	2.24412	-3.89085	0.000132743	0.00746478	0.866271	PLEKHA5
ENSG00000052802	0.364068	4.13434	3.12892	0.00199442	0.0368428	-1.55277	MSMO1
ENSG00000054523	0.25975	5.73188	3.19064	0.00162895	0.0332256	-1.37437	KIF1B
ENSG00000054983	0.181357	6.23959	3.45793	0.000654559	0.0196684	-0.565531	GALC
ENSG00000055211	0.191379	5.08125	3.2206	0.00147486	0.0312196	-1.28662	GINM1
ENSG00000058091	0.292234	4.51552	4.56303	8.41977e-06	0.00137091	3.37341	CDK14
ENSG00000058799	0.334622	4.80309	4.75998	3.52743e-06	0.000804018	4.17015	YIPF1
ENSG00000059804	0.331631	9.26144	3.03564	0.00269257	0.0440453	-1.8164	SLC2A3
ENSG00000059915	0.33304	0.698227	3.05628	0.00252108	0.0425318	-1.7587	PSD
ENSG00000060069	0.259771	5.1656	3.50582	0.000552597	0.0178503	-0.414467	CTDP1
ENSG00000060558	0.453333	5.2371	3.13903	0.00192982	0.0364432	-1.52379	GNA15
ENSG00000060971	0.310312	6.58263	4.20778	3.76996e-05	0.00341754	2.00655	ACAA1
ENSG00000061676	-0.344599	1.49754	-3.82906	0.00016817	0.00876124	0.652914	NCKAP1
ENSG00000062282	0.509315	6.98591	3.08806	0.0022766	0.0398976	-1.66914	DGAT2
ENSG00000064199	0.490414	0.067587	5.01914	1.0776e-06	0.000406754	5.25939	SPA17
ENSG00000064490	0.221486	4.93912	3.06767	0.00243082	0.0415092	-1.7267	RFXANK
ENSG00000064601	0.421944	7.52282	4.73294	3.98143e-06	0.000832089	4.05914	CTSA
ENSG00000064607	-0.230799	7.15995	-3.51284	0.000538956	0.0175505	-0.392148	SUGP2
ENSG00000064666	0.295634	9.01709	3.24825	0.00134479	0.0293996	-1.205	CNN2
ENSG00000065135	0.230945	7.82094	3.30449	0.00111241	0.0264355	-1.037	GNAI3
ENSG00000065154	0.239934	5.77573	3.82358	0.000171711	0.00880724	0.63414	OAT
ENSG00000065615	0.203143	7.26718	3.43617	0.000706473	0.0204508	-0.633542	CYB5R4
ENSG00000065911	0.254529	5.43359	3.40084	0.000799072	0.0219392	-0.743184	MTHFD2
ENSG00000066322	0.221134	6.15553	3.68722	0.000286276	0.0121062	0.174389	ELOVL1
ENSG00000067082	0.378599	9.25569	3.14415	0.00189784	0.0362446	-1.50907	KLF6
ENSG00000067141	-0.382964	3.40103	-3.23027	0.00142811	0.03053	-1.25816	NEO1
ENSG00000067182	0.357113	7.50899	3.33353	0.0010076	0.0250826	-0.949226	TNFRSF1A
ENSG00000067191	-0.297055	2.60008	-3.13712	0.00194186	0.0364432	-1.52926	CACNB1
ENSG00000067208	0.158132	4.34048	2.99199	0.00309109	0.0481898	-1.93725	EVI5
ENSG00000067225	0.309903	9.53783	3.61922	0.000367418	0.0139994	-0.0494225	PKM
ENSG00000067840	-0.641389	4.03604	-5.35418	2.17553e-07	0.000169238	6.73392	PDZD4
ENSG00000067900	0.139857	7.89684	2.96681	0.00334497	0.0498003	-2.00624	ROCK1
ENSG00000068024	0.237933	5.63605	3.72259	0.000251077	0.0110634	0.29223	HDAC4
ENSG00000068028	-0.176202	6.1515	-3.03872	0.00266633	0.0438369	-1.80782	RASSF1
ENSG00000068323	0.287863	7.36597	3.16039	0.00179955	0.0353907	-1.46222	TFE3
ENSG00000068383	0.224467	4.50313	3.61851	0.000368365	0.0140164	-0.0517286	INPP5A
ENSG00000068697	0.29735	7.31456	4.16807	4.43208e-05	0.00375387	1.85955	LAPTM4A
ENSG00000069667	-0.439209	6.7597	-3.64925	0.000329226	0.0131358	0.0489596	RORA
ENSG00000069702	-0.672864	5.59255	-5.60342	6.31167e-08	7.07033e-05	7.87733	TGFBR3
ENSG00000069974	0.224788	7.28171	3.67288	0.000301837	0.0124675	0.126879	RAB27A
ENSG00000070614	0.343114	6.25896	2.99506	0.00306137	0.0478959	-1.9288	NDST1
ENSG00000070882	-0.367694	5.1203	-5.08774	7.81287e-07	0.0003473	5.5553	OSBPL3
ENSG00000070950	-0.179685	3.84225	-3.01074	0.00291373	0.0462842	-1.88555	RAD18
ENSG00000071575	-0.210679	6.50062	-3.00328	0.00298316	0.047147	-1.90616	TRIB2
ENSG00000072071	-0.324627	4.09118	-3.32797	0.00102693	0.0253988	-0.966087	ADGRL1
ENSG00000072163	0.290748	1.89261	3.03132	0.00272976	0.0444775	-1.82842	LIMS2
ENSG00000072401	0.46053	6.15326	4.26085	3.03126e-05	0.00299966	2.20487	UBE2D1
ENSG00000072736	-0.233595	6.6512	-4.13418	5.08383e-05	0.00413874	1.735	NFATC3
ENSG00000072858	-0.226888	4.93304	-3.64572	0.000333509	0.0132669	0.0373698	SIDT1
ENSG00000073282	-0.494427	-0.239026	-3.71582	0.000257477	0.0112796	0.269612	TP63
ENSG00000073350	-0.398695	4.19246	-3.49164	0.000581121	0.0183063	-0.459392	LLGL2
ENSG00000073605	-0.29424	4.53497	-3.3554	0.000934855	0.0240585	-0.882693	GSDMB
ENSG00000073803	0.247958	3.9355	4.00258	8.59048e-05	0.0055948	1.25958	MAP3K13
ENSG00000073861	-0.594244	4.55591	-4.83689	2.49291e-06	0.000641645	4.48863	TBX21
ENSG00000074590	-0.732599	-1.1156	-3.52376	0.000518386	0.0172269	-0.35739	NUAK1
ENSG00000074800	0.269005	9.5082	3.40993	0.000774229	0.0216174	-0.715081	ENO1
ENSG00000075043	0.182062	-3.14427	3.14481	0.0018937	0.0362248	-1.50715	KCNQ2
ENSG00000075234	-0.370399	4.85119	-3.56243	0.000451311	0.0157987	-0.23353	TTC38
ENSG00000075413	0.112371	6.6564	3.46366	0.000641483	0.0194424	-0.547542	MARK3
ENSG00000075624	0.277286	12.7201	3.40475	0.00078828	0.0218592	-0.731086	ACTB
ENSG00000075785	0.222694	8.40034	3.89895	0.000128658	0.00726424	0.894486	RAB7A
ENSG00000076685	0.162813	7.59765	3.03647	0.00268548	0.0440003	-1.81409	NT5C2
ENSG00000077238	0.326207	8.39057	3.99793	8.74918e-05	0.00567178	1.24301	IL4R
ENSG00000077549	0.195537	8.5403	3.64966	0.00032873	0.0131358	0.050313	CAPZB
ENSG00000077585	0.283889	3.45605	3.61536	0.000372619	0.014159	-0.062016	GPR137B
ENSG00000078124	0.240142	4.89508	3.83403	0.000165017	0.00863793	0.669975	ACER3
ENSG00000078369	0.135883	9.08037	3.28614	0.00118376	0.0272539	-1.09209	GNB1
ENSG00000078902	0.269399	5.37713	3.82806	0.000168811	0.00876124	0.649488	TOLLIP
ENSG00000079215	0.854495	-0.255905	5.4894	1.11718e-07	9.77703e-05	7.34945	SLC1A3
ENSG00000079393	0.414057	-2.26253	3.43083	0.000719803	0.0205695	-0.65019	DUSP13B
ENSG00000079459	0.152442	6.44653	3.05257	0.00255116	0.0428329	-1.7691	FDFT1
ENSG00000079616	-0.198359	5.49418	-3.50132	0.000561508	0.017992	-0.428748	KIF22
ENSG00000080493	-0.562004	1.78814	-4.99954	1.18057e-06	0.000418505	5.17544	SLC4A4
ENSG00000080815	0.199072	7.26022	3.3761	0.00087054	0.0231412	-0.819361	PSEN1
ENSG00000080824	0.196532	9.13221	3.0398	0.00265716	0.0438011	-1.8048	HSP90AA1
ENSG00000082196	-0.274382	0.496145	-3.12827	0.00199864	0.0368504	-1.55464	C1QTNF3
ENSG00000082512	-0.216022	5.7905	-3.05402	0.00253933	0.0427196	-1.76502	TRAF5
ENSG00000082641	0.215244	6.6342	3.01516	0.00287326	0.0459223	-1.8733	NFE2L1
ENSG00000083099	0.190641	4.88299	3.52333	0.000519176	0.0172269	-0.358751	LYRM2
ENSG00000083937	0.201896	6.06195	3.47959	0.000606425	0.0187037	-0.497421	CHMP2B
ENSG00000084234	0.263618	9.92406	3.31781	0.00106314	0.0258001	-0.996831	APLP2
ENSG00000084623	0.190462	6.7949	3.36884	0.000892609	0.0234498	-0.841611	EIF3I
ENSG00000084733	0.367258	6.86678	3.3889	0.000832834	0.0225131	-0.779994	RAB10
ENSG00000084734	0.360762	-3.25941	4.5476	9.00317e-06	0.00140038	3.31215	GCKR
ENSG00000084764	0.321563	2.50523	3.20486	0.00155407	0.0324482	-1.33283	MAPRE3
ENSG00000085265	0.430122	10.5823	3.63675	0.00034464	0.0134424	0.00793408	FCN1
ENSG00000085563	-0.505283	3.97118	-4.2253	3.50888e-05	0.0032865	2.07179	ABCB1
ENSG00000086544	0.316785	4.15355	3.48716	0.000590401	0.0184739	-0.473529	ITPKC
ENSG00000086848	-0.248953	1.61388	-3.24391	0.00136445	0.0296442	-1.21783	ALG9
ENSG00000087116	0.433664	-2.80336	3.94341	0.000108296	0.00639667	1.05011	ADAMTS2
ENSG00000087128	-0.316747	-3.08706	-3.26598	0.00126708	0.028365	-1.15233	TMPRSS11E
ENSG00000087157	0.333235	6.36498	3.76918	0.000210916	0.0100543	0.448964	PGS1
ENSG00000087258	-0.48132	0.972871	-3.0398	0.0026572	0.0438011	-1.80481	GNAO1
ENSG00000087842	0.417047	-2.14921	3.56581	0.000445846	0.0157056	-0.222632	PIR
ENSG00000087903	0.461234	4.37112	3.31068	0.00108925	0.0262067	-1.01835	RFX2
ENSG00000088179	-0.36957	6.14226	-4.46372	1.29211e-05	0.00175659	2.98206	PTPN4
ENSG00000088298	0.22515	5.40726	3.28494	0.0011886	0.0273066	-1.09571	EDEM2
ENSG00000088808	-0.208716	3.13648	-3.30275	0.00111899	0.0265122	-1.04223	PPP1R13B
ENSG00000088832	0.231318	7.40182	3.77354	0.000207487	0.0100012	0.463714	FKBP1A
ENSG00000088836	-0.284705	-1.62692	-3.04943	0.00257686	0.0430836	-1.77789	SLC4A11
ENSG00000088930	0.177769	7.3219	4.00012	8.67408e-05	0.00563614	1.25082	XRN2
ENSG00000088970	-0.136564	4.67904	-3.22662	0.00144558	0.0308254	-1.2689	KIZ
ENSG00000089053	-0.13497	6.88893	-3.70539	0.000267653	0.0115846	0.234792	ANAPC5
ENSG00000089091	-0.286482	1.09826	-4.55701	8.64306e-06	0.0013931	3.34947	DZANK1
ENSG00000089195	0.345562	4.90014	3.74649	0.000229645	0.0104377	0.37244	TRMT6
ENSG00000089248	0.125853	7.67334	3.0225	0.00280723	0.0452779	-1.85294	ERP29
ENSG00000089775	-0.252913	5.24776	-3.10463	0.00215805	0.0386175	-1.62214	ZBTB25
ENSG00000090382	0.448017	12.5818	3.75213	0.00022485	0.0103568	0.391415	LYZ
ENSG00000090487	0.186448	6.8661	3.38774	0.000836206	0.0225395	-0.783587	SPG21
ENSG00000090857	-0.328682	6.27416	-3.75704	0.000220751	0.0102693	0.407966	PDPR
ENSG00000090932	0.255672	-3.08638	3.28602	0.00118426	0.0272539	-1.09247	DLL3
ENSG00000091010	-0.251715	-2.96699	-2.98959	0.00311455	0.0483766	-1.94386	POU4F3
ENSG00000091164	0.16821	5.38392	2.98566	0.00315322	0.0484918	-1.95465	TXNL1
ENSG00000091947	0.183648	3.88988	3.07863	0.00234678	0.0405439	-1.69581	TMEM101
ENSG00000092020	0.215883	5.59104	3.00922	0.00292771	0.0464799	-1.88974	PPP2R3C
ENSG00000092036	0.436403	3.7861	4.93008	1.62809e-06	0.000478452	4.87994	HAUS4
ENSG00000092094	-0.176374	5.44573	-3.39635	0.00081161	0.0220886	-0.757034	OSGEP
ENSG00000092203	0.184173	6.95675	4.16781	4.43681e-05	0.00375387	1.85858	TOX4
ENSG00000092330	0.203634	6.79736	4.58375	7.69326e-06	0.00129012	3.45594	TINF2
ENSG00000092531	0.205635	7.60889	3.45019	0.000672605	0.0198092	-0.589772	SNAP23
ENSG00000092841	0.285535	8.34976	3.3041	0.00111387	0.0264355	-1.03816	MYL6
ENSG00000093167	0.194917	5.2848	4.06743	6.64436e-05	0.00496201	1.49222	LRRFIP2
ENSG00000095380	0.242083	4.19137	3.41251	0.000767304	0.0215314	-0.707086	NANS
ENSG00000096063	0.325247	6.13252	4.93767	1.57214e-06	0.000478437	4.91208	SRPK1
ENSG00000096080	0.238779	3.83156	3.35666	0.000930814	0.0240585	-0.878846	MRPS18A
ENSG00000097033	0.136222	7.63634	2.98621	0.00314773	0.0484885	-1.95313	SH3GLB1
ENSG00000099194	0.404785	3.97295	3.46657	0.000634947	0.0193279	-0.538411	SCD
ENSG00000099203	0.303103	3.74714	3.1229	0.00203389	0.0372282	-1.57002	TMED1
ENSG00000099377	0.572106	1.25359	4.92082	1.69894e-06	0.000489916	4.8408	HSD3B7
ENSG00000100027	-0.401464	4.16068	-5.94203	1.10451e-08	2.81199e-05	9.49135	YPEL1
ENSG00000100075	0.282942	3.96184	3.77118	0.000209333	0.0100383	0.455745	SLC25A1
ENSG00000100097	0.422868	7.30415	3.52357	0.000518733	0.0172269	-0.357988	LGALS1
ENSG00000100167	-0.441768	-0.796432	-3.89639	0.000129936	0.00732167	0.885558	SEPTIN3
ENSG00000100243	0.238687	5.14181	3.18707	0.00164826	0.0335219	-1.38477	CYB5R3
ENSG00000100246	0.239415	2.79665	3.02445	0.00278999	0.0451639	-1.84754	DNAL4
ENSG00000100294	0.307425	1.8747	2.99852	0.00302822	0.0475932	-1.91928	MCAT
ENSG00000100300	0.541716	6.50508	3.98548	9.18796e-05	0.00581082	1.19874	TSPO
ENSG00000100365	0.487152	7.86279	3.38031	0.000857957	0.0228829	-0.806418	NCF4
ENSG00000100385	-0.469198	7.52198	-4.69798	4.65257e-06	0.000901575	3.91637	IL2RB
ENSG00000100410	0.227043	4.67377	3.34654	0.000963731	0.0243361	-0.90971	PHF5A
ENSG00000100445	-0.238881	5.44213	-3.83931	0.000161732	0.00852975	0.6881	SDR39U1
ENSG00000100448	0.699605	-0.388171	3.15479	0.00183288	0.035718	-1.47839	CTSG
ENSG00000100450	-0.607498	4.81152	-3.31658	0.00106759	0.0258632	-1.00053	GZMH
ENSG00000100453	-0.735234	5.80528	-5.3276	2.47668e-07	0.000182525	6.61426	GZMB
ENSG00000100462	0.206204	4.67217	3.78129	0.000201513	0.00981457	0.490007	PRMT5
ENSG00000100490	-0.274388	1.87934	-3.47892	0.000607872	0.0187277	-0.499546	CDKL1
ENSG00000100504	0.631596	7.61498	4.70494	4.51066e-06	0.000895895	3.94476	PYGL
ENSG00000100505	0.6296	0.424418	4.33997	2.18141e-05	0.0024119	2.50441	TRIM9
ENSG00000100523	-0.26061	5.52931	-3.25598	0.00131036	0.0289407	-1.18206	DDHD1
ENSG00000100528	0.191634	5.85461	3.06476	0.00245362	0.0417156	-1.7349	CNIH1
ENSG00000100554	0.31318	5.04556	3.95402	0.000103911	0.00621799	1.08747	ATP6V1D
ENSG00000100583	0.32373	-2.06268	3.1101	0.00212014	0.0382075	-1.60656	SAMD15
ENSG00000100612	0.259844	6.67858	3.76459	0.000214584	0.0101558	0.433455	DHRS7
ENSG00000100629	-0.231415	2.45231	-2.97153	0.00329598	0.0493604	-1.99335	CEP128
ENSG00000100744	0.200076	4.38378	3.10696	0.00214179	0.0384493	-1.61549	GSKIP
ENSG00000100764	0.16576	6.03067	3.51721	0.000530639	0.0174039	-0.378258	PSMC1
ENSG00000100804	0.221152	3.94008	3.88899	0.000133697	0.00750337	0.859807	PSMB5
ENSG00000100865	0.230156	4.32607	4.54018	9.29736e-06	0.00141507	3.28276	CINP
ENSG00000100938	0.220471	6.21795	3.55676	0.0004606	0.0160237	-0.251751	GMPR2
ENSG00000100941	-0.214344	7.27033	-3.6294	0.000354027	0.0136426	-0.0161526	PNN
ENSG00000100985	1.17833	4.55565	4.64361	5.9177e-06	0.00107262	3.69607	MMP9
ENSG00000101096	-0.423262	5.56571	-4.90013	1.86821e-06	0.000523193	4.75353	NFATC2
ENSG00000101160	0.32228	8.5356	3.84345	0.000159198	0.00846548	0.702336	CTSZ
ENSG00000101182	0.171795	6.7209	3.32297	0.00104462	0.0256116	-0.981241	PSMA7
ENSG00000101224	-0.241609	6.83435	-3.30121	0.00112485	0.0265656	-1.04686	CDC25B
ENSG00000101236	0.337907	7.40024	3.08544	0.00229591	0.0400854	-1.67656	RNF24
ENSG00000101251	0.109333	-3.44645	3.19686	0.00159577	0.03286	-1.35621	SEL1L2
ENSG00000101265	0.293803	9.59963	3.84508	0.000158209	0.00846548	0.707951	RASSF2
ENSG00000101336	0.440769	8.47015	3.57706	0.000428121	0.0153909	-0.186337	HCK
ENSG00000101367	0.191472	7.90915	3.05666	0.00251805	0.0425063	-1.75764	MAPRE1
ENSG00000101425	0.687609	2.41735	3.79272	0.00019301	0.00958378	0.528817	BPI
ENSG00000101558	0.190607	7.38014	3.08177	0.00232322	0.0403312	-1.68695	VAPA
ENSG00000101608	0.187575	8.88154	3.15273	0.00184529	0.0358372	-1.48433	MYL12A
ENSG00000101695	-0.289035	6.33669	-3.43151	0.000718091	0.0205415	-0.648069	RNF125
ENSG00000101935	-0.244798	3.78249	-3.09113	0.00225425	0.0397046	-1.66047	AMMECR1
ENSG00000102007	0.336371	7.26347	4.09878	5.86185e-05	0.00457754	1.60581	PLP2
ENSG00000102010	0.725352	0.987652	3.56381	0.000449071	0.0157597	-0.22908	BMX
ENSG00000102100	0.198962	3.88418	3.33896	0.00098907	0.024721	-0.93275	SLC35A2
ENSG00000102144	0.285077	9.4446	4.17785	4.25946e-05	0.00367034	1.89563	PGK1
ENSG00000102181	0.217141	5.10222	3.44896	0.000675518	0.0198509	-0.593623	CD99L2
ENSG00000102245	-0.369502	3.68138	-3.00629	0.00295492	0.0468057	-1.89783	CD40LG
ENSG00000102445	0.301003	6.47484	3.36886	0.000892553	0.0234498	-0.841555	RUBCNL
ENSG00000102524	0.368316	7.62227	3.15563	0.00182783	0.0356963	-1.47596	TNFSF13B
ENSG00000102781	-0.363726	3.15705	-4.20727	3.77778e-05	0.00341754	2.00467	KATNAL1
ENSG00000102804	-0.213493	4.79938	-3.63593	0.000345687	0.0134645	0.00521721	TSC22D1
ENSG00000102882	0.300686	6.46786	3.03633	0.00268668	0.0440003	-1.81448	MAPK3
ENSG00000102897	0.27233	4.81425	3.96103	0.000101106	0.00614203	1.1122	LYRM1
ENSG00000102978	0.146894	6.03929	3.50711	0.000550066	0.0178158	-0.410367	POLR2C
ENSG00000103005	0.260117	6.49201	2.97814	0.00322843	0.048845	-1.97526	USB1
ENSG00000103066	0.316315	4.08295	3.30724	0.00110208	0.0263154	-1.02873	PLA2G15
ENSG00000103184	-0.625113	-0.878242	-3.15564	0.00182777	0.0356963	-1.47593	SEC14L5
ENSG00000103194	0.274799	6.67164	4.28841	2.70444e-05	0.00278448	2.30868	USP10
ENSG00000103429	0.199318	5.7063	4.43725	1.4466e-05	0.00185835	2.87897	BFAR
ENSG00000103485	-0.284557	0.669392	-3.069	0.00242046	0.0414333	-1.72295	QPRT
ENSG00000103490	0.441703	5.18157	3.57218	0.000435727	0.0154924	-0.202095	PYCARD
ENSG00000103507	0.336754	5.45127	3.32751	0.00102857	0.0254012	-0.9675	BCKDK
ENSG00000103569	0.543418	9.78475	3.38341	0.000848825	0.022726	-0.796905	AQP9
ENSG00000103769	0.163422	7.17771	3.3923	0.000823092	0.0223143	-0.769529	RAB11A
ENSG00000103876	0.3231	3.20604	3.44698	0.000680217	0.0198996	-0.5998	FAH
ENSG00000104324	0.269407	6.4914	3.0716	0.00240036	0.0411144	-1.71563	CPQ
ENSG00000104490	-0.414604	3.73295	-4.9845	1.26603e-06	0.000437717	5.11117	NCALD
ENSG00000104549	0.459778	4.65957	3.28788	0.0011768	0.0272248	-1.08687	SQLE
ENSG00000104687	0.198054	5.99642	3.37517	0.000873332	0.0231607	-0.822207	GSR
ENSG00000104731	-0.294859	5.02308	-4.46822	1.26745e-05	0.00173995	2.99966	KLHDC4
ENSG00000104814	-0.21792	6.07496	-3.42002	0.00074747	0.0211017	-0.683774	MAP4K1
ENSG00000104856	0.369032	5.44108	3.04121	0.0026453	0.043706	-1.80088	RELB
ENSG00000104883	0.587739	-1.51296	4.72174	4.18558e-06	0.000863857	4.01331	PEX11G
ENSG00000104886	0.243005	4.69855	3.42446	0.000736002	0.020841	-0.670008	PLEKHJ1
ENSG00000104889	-0.264231	-3.24112	-3.51943	0.000526451	0.0173655	-0.371182	RNASEH2A
ENSG00000104904	0.268753	9.13094	3.22595	0.00144883	0.0308254	-1.27089	OAZ1
ENSG00000104936	-0.348047	3.04262	-3.15774	0.00181523	0.035586	-1.46986	DMPK
ENSG00000104972	0.434156	6.9734	4.04118	7.37522e-05	0.00518952	1.39767	LILRB1
ENSG00000105048	0.553521	3.14579	2.98916	0.00311875	0.0483992	-1.94504	TNNT1
ENSG00000105281	0.299692	4.94835	2.97915	0.00321823	0.0488383	-1.97249	SLC1A5
ENSG00000105355	0.476645	6.8032	4.71346	4.34282e-06	0.000881225	3.97951	PLIN3
ENSG00000105370	-0.447637	-1.44201	-3.08888	0.00227062	0.0398731	-1.66683	LIM2
ENSG00000105374	-0.482376	7.51409	-3.66925	0.0003059	0.0125591	0.11488	NKG7
ENSG00000105409	-0.332844	-1.12947	-3.52225	0.000521194	0.0172734	-0.362217	ATP1A3
ENSG00000105438	0.177886	5.5501	3.19833	0.00158804	0.032734	-1.35192	KDELR1
ENSG00000105472	0.436775	1.08324	3.45821	0.000653918	0.0196684	-0.564658	CLEC11A
ENSG00000105514	0.349086	6.78605	3.507	0.000550283	0.0178158	-0.41072	RAB3D
ENSG00000105518	0.202988	4.00358	2.99269	0.0030843	0.0481471	-1.93533	TMEM205
ENSG00000105612	0.326305	5.85473	3.99526	8.84152e-05	0.00567905	1.23351	DNASE2
ENSG00000105696	0.251714	-3.03451	4.12923	5.18645e-05	0.00419788	1.71686	TMEM59L
ENSG00000105755	0.287293	4.11568	4.06006	6.84229e-05	0.00503518	1.46562	ETHE1
ENSG00000106018	-0.608189	-0.782019	-4.44703	1.38753e-05	0.00182431	2.91702	VIPR2
ENSG00000106211	0.337867	3.81211	3.21221	0.0015166	0.0319341	-1.31128	HSPB1
ENSG00000106244	0.172568	5.92589	3.70798	0.000265088	0.0115276	0.243443	PDAP1
ENSG00000106327	-0.349192	0.597037	-3.45606	0.000658872	0.01973	-0.571386	TFR2
ENSG00000106333	-0.343132	1.21999	-3.6046	0.00038748	0.0143683	-0.0970457	PCOLCE
ENSG00000106367	0.317749	3.05391	4.16228	4.53764e-05	0.00381611	1.83818	AP1S1
ENSG00000106415	-0.223382	4.65123	-3.27145	0.00124394	0.0280713	-1.13601	GLCCI1
ENSG00000106605	0.38276	5.79429	4.34517	2.13444e-05	0.002391	2.52424	BLVRA
ENSG00000106615	0.201895	5.3646	3.14402	0.00189862	0.0362446	-1.50943	RHEB
ENSG00000106853	0.910047	-0.809146	6.61793	2.78856e-10	1.30156e-06	12.9077	PTGR1
ENSG00000106992	-0.391566	1.29578	-4.29416	2.64063e-05	0.00272881	2.33042	AK1
ENSG00000107317	-0.453053	0.0978103	-3.25945	0.00129519	0.0288217	-1.17175	PTGDS
ENSG00000107341	0.210757	7.46796	3.0623	0.00247302	0.0419484	-1.74181	UBE2R2
ENSG00000107485	-0.312569	4.0012	-3.82774	0.000169014	0.00876124	0.648404	GATA3
ENSG00000107537	0.208834	2.5033	3.25126	0.00133128	0.0291887	-1.19606	PHYH
ENSG00000107566	0.280348	4.24736	3.41607	0.000757839	0.0212871	-0.696038	ERLIN1
ENSG00000107745	0.257364	6.1009	3.53508	0.000497841	0.0167976	-0.321258	MICU1
ENSG00000107897	-0.150855	5.21779	-3.04628	0.0026029	0.0433378	-1.78671	ACBD5
ENSG00000108061	0.187536	7.30215	3.54585	0.000478994	0.0163788	-0.286763	SHOC2
ENSG00000108370	-0.714282	1.07099	-5.51251	9.95753e-08	9.29536e-05	7.45578	RGS9
ENSG00000108474	-0.334661	3.59191	-4.03399	7.58861e-05	0.00521252	1.37184	PIGL
ENSG00000108582	0.268919	8.16796	3.28529	0.00118718	0.0272965	-1.09465	CPD
ENSG00000108604	0.19117	6.32476	3.32277	0.00104532	0.0256116	-0.981831	SMARCD2
ENSG00000108788	0.214995	6.20015	3.73767	0.000237351	0.0106865	0.342764	MLX
ENSG00000108826	0.202513	3.62663	3.24032	0.00138097	0.0298641	-1.22848	MRPL27
ENSG00000108861	0.352015	5.61505	4.4387	1.43772e-05	0.00185545	2.88459	DUSP3
ENSG00000108950	1.45334	0.892745	5.46983	1.23121e-07	0.000104485	7.25964	FAM20A
ENSG00000108953	0.244486	6.77821	3.66306	0.000312952	0.0127018	0.0944325	YWHAE
ENSG00000109016	0.244212	2.65194	3.16074	0.00179747	0.0353747	-1.4612	DHRS7B
ENSG00000109046	0.218133	7.58949	3.65229	0.000325572	0.0130438	0.0589713	WSB1
ENSG00000109189	-0.287001	3.56213	-3.75119	0.00022564	0.0103761	0.388262	USP46
ENSG00000109270	0.22515	5.67345	3.41189	0.000768967	0.0215394	-0.709013	LAMTOR3
ENSG00000109466	0.279447	5.52312	4.53023	9.70686e-06	0.00145411	3.24336	KLHL2
ENSG00000109472	0.588245	-2.42535	4.9431	1.53332e-06	0.000477119	4.93506	CPE
ENSG00000109738	0.138311	-3.54931	3.19174	0.00162302	0.0331399	-1.37115	GLRB
ENSG00000109743	0.533812	6.50737	4.65617	5.59894e-06	0.00103356	3.74677	BST1
ENSG00000109854	0.316576	5.45984	3.98472	9.21536e-05	0.00581253	1.19605	HTATIP2
ENSG00000109956	-0.894547	2.26863	-4.4733	1.24016e-05	0.00171088	3.01953	B3GAT1
ENSG00000110002	0.323229	3.26543	3.94256	0.000108654	0.00639667	1.04712	VWA5A
ENSG00000110013	0.311807	3.44404	5.1275	6.47486e-07	0.000312635	5.72828	SIAE
ENSG00000110079	1.00785	2.71748	5.25825	3.46582e-07	0.000218558	6.30427	MS4A4A
ENSG00000110080	0.458488	4.11004	4.18046	4.21447e-05	0.0036595	1.90528	ST3GAL4
ENSG00000110171	-0.248457	3.54602	-3.95759	0.000102476	0.00618498	1.10004	TRIM3
ENSG00000110318	-0.346655	1.57378	-3.77413	0.000207026	0.00999615	0.465717	CEP126
ENSG00000110880	0.296127	7.66096	3.77569	0.00020581	0.00997182	0.471018	CORO1C
ENSG00000110888	-0.225715	4.88269	-3.40355	0.000791571	0.0219028	-0.734793	CAPRIN2
ENSG00000110931	0.247656	6.94314	3.57139	0.000436975	0.0155101	-0.204653	CAMKK2
ENSG00000111052	0.41424	5.45153	3.35271	0.000943541	0.0241977	-0.890908	LIN7A
ENSG00000111144	0.278949	8.38263	3.30095	0.00112584	0.0265656	-1.04764	LTA4H
ENSG00000111229	0.265318	8.30031	3.51214	0.000540308	0.0175537	-0.394385	ARPC3
ENSG00000111321	0.378153	6.05294	3.42848	0.000725731	0.0206966	-0.657495	LTBR
ENSG00000111348	0.244126	10.3903	4.08751	6.13238e-05	0.00475726	1.5649	ARHGDIB
ENSG00000111640	0.335091	10.5071	3.29128	0.00116338	0.0271052	-1.07671	GAPDH
ENSG00000111652	0.180568	4.80367	3.37059	0.000887235	0.0234144	-0.836245	COPS7A
ENSG00000111684	0.374044	5.42168	5.58752	6.83802e-08	7.32766e-05	7.80325	LPCAT3
ENSG00000111729	0.382499	2.33399	3.30695	0.00110317	0.0263154	-1.02961	CLEC4A
ENSG00000111785	-0.253156	2.89451	-2.98266	0.003183	0.048622	-1.96287	RIC8B
ENSG00000111796	-0.478336	5.98257	-4.34405	2.14442e-05	0.00239261	2.52	KLRB1
ENSG00000111801	-0.261711	6.75936	-3.51832	0.000528539	0.0174039	-0.374716	BTN3A3
ENSG00000111802	0.259072	6.53358	3.38693	0.000838545	0.0225488	-0.78607	TDP2
ENSG00000112053	0.838343	1.99574	4.18798	4.08726e-05	0.00357699	1.93312	SLC26A8
ENSG00000112062	0.374444	7.04433	5.30899	2.71117e-07	0.000189709	6.53079	MAPK14
ENSG00000112195	0.409481	6.44475	3.60643	0.000384919	0.0143156	-0.0911083	TREML2
ENSG00000112290	0.518082	2.07456	5.34614	2.26272e-07	0.000171263	6.69765	WASF1
ENSG00000112303	0.599704	8.89293	4.07378	6.47828e-05	0.00489628	1.51516	VNN2
ENSG00000112335	0.245044	6.93829	3.61108	0.00037847	0.014246	-0.0759722	SNX3
ENSG00000112658	0.336423	6.66007	3.43261	0.00071533	0.0205254	-0.644639	SRF
ENSG00000112667	0.26167	1.90482	3.90028	0.000128	0.0072417	0.899114	DNPH1
ENSG00000112739	-0.173243	7.38199	-3.01698	0.00285674	0.0457945	-1.86825	PRP4K
ENSG00000113161	0.379733	6.60315	5.69999	3.86689e-08	5.00387e-05	8.33065	HMGCR
ENSG00000113249	-0.558515	-1.21215	-4.04709	7.20439e-05	0.00513382	1.4189	HAVCR1
ENSG00000113269	0.31361	7.91129	3.77697	0.00020482	0.00994104	0.475359	RNF130
ENSG00000113303	0.613552	4.39122	3.10088	0.00218439	0.0388335	-1.6328	BTNL8
ENSG00000113368	0.430101	6.61424	4.30968	2.47556e-05	0.00262607	2.38919	LMNB1
ENSG00000113552	0.240268	4.79715	3.65982	0.000316702	0.0127799	0.0837449	GNPDA1
ENSG00000113712	0.177809	6.43639	3.1963	0.00159876	0.0328974	-1.35786	CSNK1A1
ENSG00000113721	-0.602545	2.15647	-3.43262	0.000715303	0.0205254	-0.644605	PDGFRB
ENSG00000113732	0.298772	7.61518	3.8737	0.000141794	0.00786323	0.806749	ATP6V0E1
ENSG00000113749	0.405408	6.35214	3.68955	0.000283824	0.0120249	0.182113	HRH2
ENSG00000113758	0.350417	3.77538	3.10371	0.00216448	0.0386583	-1.62476	DBN1
ENSG00000114021	-0.181132	4.14497	-3.49917	0.000565811	0.0180792	-0.435562	NIT2
ENSG00000114126	-0.34374	5.43825	-4.69723	4.66804e-06	0.000901575	3.91333	TFDP2
ENSG00000114315	0.848685	1.40181	3.76026	0.000218103	0.010214	0.41882	HES1
ENSG00000114388	-0.192701	4.76916	-3.10472	0.0021574	0.0386175	-1.62188	NPRL2
ENSG00000114423	-0.273871	5.7433	-3.12663	0.00200937	0.0369484	-1.55935	CBLB
ENSG00000114547	0.124231	-3.50128	4.42849	1.50154e-05	0.00187726	2.84495	ROPN1B
ENSG00000114573	0.219067	7.27326	3.31558	0.00107125	0.0259295	-1.00357	ATP6V1A
ENSG00000114738	0.219446	7.48717	2.9674	0.00333878	0.0498003	-2.00463	MAPKAPK3
ENSG00000114812	-0.289057	4.67938	-3.19387	0.00161166	0.0330899	-1.36496	VIPR1
ENSG00000114857	-0.273742	7.75379	-2.98286	0.00318101	0.048622	-1.96232	NKTR
ENSG00000114993	-0.336761	-0.0518849	-3.32515	0.00103689	0.0255167	-0.974649	RTKN
ENSG00000115008	1.11103	-2.15549	5.89094	1.44314e-08	3.36793e-05	9.2435	IL1A
ENSG00000115085	-0.354842	7.50983	-3.50376	0.000556658	0.0178981	-0.421004	ZAP70
ENSG00000115091	0.236358	9.05006	3.87401	0.000141621	0.00786323	0.807851	ACTR3
ENSG00000115129	0.446288	2.76551	4.05115	7.08905e-05	0.00509048	1.43352	TP53I3
ENSG00000115183	-0.448534	-0.607562	-3.27295	0.00123767	0.0280097	-1.13154	TANC1
ENSG00000115234	0.175654	6.8673	3.5777	0.000427137	0.0153909	-0.184277	SNX17
ENSG00000115271	0.47322	8.17544	3.38486	0.000844572	0.0226771	-0.792438	GCA
ENSG00000115289	0.205832	2.98274	3.69363	0.00027957	0.0119532	0.195671	PCGF1
ENSG00000115310	0.286477	7.67845	5.08337	7.97504e-07	0.000348971	5.53639	RTN4
ENSG00000115325	0.322452	5.11725	3.19183	0.00162258	0.0331399	-1.37091	DOK1
ENSG00000115350	0.279979	4.37565	3.70457	0.000268468	0.0115846	0.232063	POLE4
ENSG00000115523	-0.581144	8.02431	-4.30488	2.52554e-05	0.00264898	2.37099	GNLY
ENSG00000115561	0.150166	6.05583	3.44637	0.000681673	0.0199048	-0.601705	CHMP3
ENSG00000115762	0.175539	7.6042	3.5494	0.000472944	0.0163064	-0.275398	PLEKHB2
ENSG00000115828	0.618672	6.64501	4.5436	9.1608e-06	0.0014019	3.29628	QPCT
ENSG00000115944	0.198324	6.01985	4.21388	3.67694e-05	0.0033792	2.02926	COX7A2L
ENSG00000115977	-0.255552	6.56532	-2.97351	0.00327562	0.049223	-1.98794	AAK1
ENSG00000116106	-0.363161	4.37805	-2.97579	0.0032523	0.0490611	-1.9817	EPHA4
ENSG00000116133	0.329188	3.74413	3.03175	0.00272604	0.0444628	-1.82723	DHCR24
ENSG00000116288	0.141639	6.5204	2.99071	0.00310361	0.048287	-1.94079	PARK7
ENSG00000116489	0.243471	8.49949	3.32633	0.00103271	0.0254587	-0.971068	CAPZA1
ENSG00000116586	0.316539	4.62141	3.70881	0.000264274	0.011516	0.246206	LAMTOR2
ENSG00000116667	-0.695024	3.72402	-5.70942	3.68508e-08	5.00387e-05	8.37523	C1orf21
ENSG00000116701	0.343633	9.79085	3.43404	0.000711764	0.0205071	-0.640187	NCF2
ENSG00000116754	-0.186486	7.89906	-3.07747	0.00235559	0.0406209	-1.6991	SRSF11
ENSG00000116793	0.226133	4.23198	3.65369	0.000323912	0.0130264	0.0635539	PHTF1
ENSG00000116885	0.440661	-1.47369	3.78989	0.000195087	0.00965265	0.519183	OSCP1
ENSG00000117091	0.181425	8.53341	3.07968	0.0023389	0.0405077	-1.69286	CD48
ENSG00000117115	0.636226	6.62265	3.7476	0.000228697	0.0104141	0.376161	PADI2
ENSG00000117118	0.187908	5.75443	3.50486	0.00055449	0.0178516	-0.417519	SDHB
ENSG00000117155	-0.178055	3.50929	-3.12974	0.00198914	0.0368384	-1.55044	SSX2IP
ENSG00000117305	0.2129	3.85137	3.27263	0.00123899	0.0280097	-1.13248	HMGCL
ENSG00000117560	-0.58029	1.95997	-3.52888	0.000508995	0.0170304	-0.341058	FASLG
ENSG00000117620	-0.235789	4.25339	-3.73081	0.000243501	0.0108587	0.319766	SLC35A3
ENSG00000117758	0.168291	5.85745	3.02174	0.00281403	0.0453174	-1.85506	STX12
ENSG00000117984	0.445889	7.12318	3.64128	0.000338982	0.0133519	0.0227744	CTSD
ENSG00000118113	1.16593	1.38379	3.7129	0.000260291	0.011372	0.259849	MMP8
ENSG00000118156	-0.390322	-1.77898	-3.57535	0.000430778	0.0154637	-0.191873	ZNF541
ENSG00000118292	0.252392	1.58265	3.04516	0.00261219	0.0434241	-1.78984	C1orf54
ENSG00000118508	0.439882	5.19968	3.80376	0.000185122	0.00932436	0.566392	RAB32
ENSG00000118520	0.749913	1.62974	2.9738	0.00327264	0.0492213	-1.98714	ARG1
ENSG00000118564	0.270692	8.84452	4.15751	4.62624e-05	0.00385589	1.82062	FBXL5
ENSG00000118855	0.225034	6.85224	3.13851	0.00193306	0.0364432	-1.52526	MFSD1
ENSG00000118971	-0.268423	6.06504	-3.72941	0.000244778	0.0108983	0.315065	CCND2
ENSG00000119013	0.312852	4.32701	3.28791	0.00117669	0.0272248	-1.08678	NDUFB3
ENSG00000119318	0.164981	7.32415	3.33132	0.00101526	0.0252508	-0.955947	RAD23B
ENSG00000119328	0.191443	3.78962	3.23328	0.00141383	0.0303172	-1.24927	ABITRAM
ENSG00000119408	0.247472	5.65745	3.06475	0.0024537	0.0417156	-1.73493	NEK6
ENSG00000119414	0.135725	6.94294	3.07492	0.00237495	0.0408039	-1.70629	PPP6C
ENSG00000119608	-0.393879	-1.28918	-3.41912	0.000749823	0.0211203	-0.686572	PROX2
ENSG00000119686	0.727916	4.68079	5.56545	7.64028e-08	7.37814e-05	7.70067	FLVCR2
ENSG00000119718	0.152779	3.74383	3.12939	0.00199138	0.0368384	-1.55143	EIF2B2
ENSG00000119844	0.18465	7.03924	3.57012	0.000438968	0.0155611	-0.208724	AFTPH
ENSG00000120057	0.538237	-1.42852	3.82669	0.000169696	0.00876813	0.644777	SFRP5
ENSG00000120093	-0.363933	0.438445	-2.96701	0.0033429	0.0498003	-2.0057	HOXB3
ENSG00000120265	0.223886	5.83521	3.07444	0.00237861	0.0408072	-1.70764	PCMT1
ENSG00000120280	0.338583	4.84899	3.50548	0.000553261	0.0178503	-0.415538	TASL
ENSG00000120306	0.733522	4.93927	4.96576	1.38089e-06	0.000454962	5.03131	CYSTM1
ENSG00000120688	0.160593	3.60787	3.02584	0.00277765	0.0450945	-1.84366	WBP4
ENSG00000120725	0.250474	4.20068	3.47518	0.000615958	0.0188318	-0.511333	SIL1
ENSG00000120742	0.196351	7.75098	3.80954	0.000181112	0.00917186	0.586118	SERP1
ENSG00000120832	-0.209411	2.82352	-3.15048	0.00185894	0.0359528	-1.49083	MTERF2
ENSG00000120885	1.0766	4.41423	5.01821	1.08227e-06	0.000406754	5.2554	CLU
ENSG00000121064	0.270013	7.53862	3.36659	0.000899556	0.0235881	-0.8485	SCPEP1
ENSG00000121316	0.618821	7.99806	5.03416	1.00458e-06	0.000402337	5.32394	PLBD1
ENSG00000121318	-0.451196	-3.20529	-3.99642	8.80125e-05	0.00567526	1.23765	TAS2R10
ENSG00000121381	-0.101271	-3.55077	-3.04589	0.00260608	0.043365	-1.78778	TAS2R9
ENSG00000121577	-0.265779	0.360171	-3.3673	0.000897346	0.0235522	-0.846314	POPDC2
ENSG00000122035	0.449776	0.462116	3.3091	0.00109513	0.0262804	-1.02312	RASL11A
ENSG00000122121	-0.341981	0.300663	-3.07823	0.00234983	0.0405678	-1.69695	XPNPEP2
ENSG00000122359	0.193193	8.43842	3.12688	0.0020077	0.036942	-1.55862	ANXA11
ENSG00000122417	-0.331255	4.8034	-4.43177	1.48072e-05	0.0018679	2.8577	ODF2L
ENSG00000122432	0.272142	-0.238961	3.13432	0.0019597	0.0365597	-1.53731	SPATA1
ENSG00000122547	0.305811	4.72766	3.28437	0.00119087	0.0273139	-1.0974	EEPD1
ENSG00000122642	0.403376	2.15336	3.04213	0.00263749	0.0436965	-1.79829	FKBP9
ENSG00000122694	0.357954	8.18891	4.38793	1.78304e-05	0.00212485	2.68821	GLIPR2
ENSG00000122705	0.203468	5.43663	3.10209	0.00217582	0.0387619	-1.62935	CLTA
ENSG00000123179	0.266994	2.71127	3.68285	0.000290943	0.0121974	0.159874	EBPL
ENSG00000123240	-0.265342	5.9639	-4.12643	5.24529e-05	0.00423327	1.70663	OPTN
ENSG00000123243	-0.100513	-3.56481	-3.07494	0.00237474	0.0408039	-1.70621	ITIH5
ENSG00000123297	0.254608	-3.16843	3.44938	0.000674518	0.0198423	-0.592303	TSFM
ENSG00000123342	0.851384	-0.0152637	5.48957	1.11625e-07	9.77703e-05	7.35022	MMP19
ENSG00000123353	0.272902	4.17564	4.25171	3.14769e-05	0.0030608	2.17058	ORMDL2
ENSG00000123405	0.565299	6.15064	3.45156	0.000669361	0.0197737	-0.585463	NFE2
ENSG00000123416	0.324571	8.44771	3.96598	9.91717e-05	0.00607725	1.12967	TUBA1B
ENSG00000123636	0.206859	6.83056	3.26755	0.00126037	0.0282825	-1.14762	BAZ2B
ENSG00000123983	0.30343	5.32528	4.23678	3.34725e-05	0.00318843	2.11467	ACSL3
ENSG00000124098	0.207333	5.11202	3.0926	0.00224357	0.0395413	-1.6563	FAM210B
ENSG00000124102	1.31035	5.33891	5.24589	3.67865e-07	0.000223958	6.24931	PI3
ENSG00000124104	0.364273	2.643	4.30586	2.51519e-05	0.00264898	2.37473	SNX21
ENSG00000124107	1.0647	4.53958	4.45318	1.35163e-05	0.00180996	2.94095	SLPI
ENSG00000124203	-0.388245	4.96064	-4.55274	8.80482e-06	0.0013931	3.33252	ZNF831
ENSG00000124205	-0.351068	-2.45537	-3.23908	0.00138672	0.0299465	-1.23215	EDN3
ENSG00000124469	0.818961	0.502148	3.0087	0.00293256	0.0465306	-1.89119	CEACAM8
ENSG00000124491	0.608043	7.0551	4.01326	8.23645e-05	0.00545221	1.29767	F13A1
ENSG00000124564	-0.502694	-1.98508	-4.29871	2.59117e-05	0.00270768	2.34763	SLC17A3
ENSG00000124568	-0.287533	-2.94071	-3.08751	0.0022807	0.0399443	-1.67072	SLC17A1
ENSG00000124588	0.602231	4.84699	4.94692	1.5065e-06	0.000474038	4.95128	NQO2
ENSG00000124733	0.192555	4.77375	3.28916	0.00117174	0.0272061	-1.08305	MEA1
ENSG00000124875	0.566579	-0.0858312	3.15338	0.00184136	0.0358095	-1.48246	CXCL6
ENSG00000125037	0.214579	5.86559	3.27846	0.00121487	0.0277055	-1.11507	EMC3
ENSG00000125084	-0.263402	-3.00912	-3.7862	0.00019782	0.00971043	0.506658	WNT1
ENSG00000125304	0.167507	7.9568	3.17482	0.00171618	0.0342807	-1.42039	TM9SF2
ENSG00000125445	0.1398	4.69988	3.03918	0.00266239	0.0438369	-1.80652	MRPS7
ENSG00000125498	-0.715273	0.900034	-3.79921	0.000188334	0.00941837	0.550903	KIR2DL1
ENSG00000125505	0.401719	8.3818	3.10949	0.00212435	0.0382588	-1.6083	MBOAT7
ENSG00000125538	1.25899	5.58406	6.1215	4.26448e-09	1.32697e-05	10.374	IL1B
ENSG00000125657	-0.473241	-0.677425	-3.11132	0.00211178	0.0381798	-1.60308	TNFSF9
ENSG00000125753	0.337025	9.10981	3.10045	0.00218737	0.0388442	-1.634	VASP
ENSG00000125804	-0.273604	-3.15124	-3.75635	0.000221325	0.010279	0.405628	FAM182A
ENSG00000125864	-0.503807	-0.598483	-3.26848	0.00125644	0.0282661	-1.14486	BFSP1
ENSG00000125900	0.412428	-1.2928	3.49745	0.000569272	0.0181102	-0.441006	SIRPD
ENSG00000126106	0.267099	1.05827	4.18559	4.12734e-05	0.00360081	1.92426	TMEM53
ENSG00000126267	0.231984	6.65499	3.40444	0.000789133	0.0218592	-0.732049	COX6B1
ENSG00000126705	-0.250916	3.1232	-2.99796	0.00303362	0.0476213	-1.92083	AHDC1
ENSG00000126945	0.189234	7.41295	3.39488	0.000815763	0.0221801	-0.761575	HNRNPH2
ENSG00000127540	0.213499	2.73719	3.4954	0.00057342	0.0181454	-0.447487	UQCR11
ENSG00000127774	0.225772	2.52556	3.01323	0.00289086	0.0460515	-1.87865	EMC6
ENSG00000127838	0.320828	5.39521	3.066	0.00244389	0.0416584	-1.73141	PNKD
ENSG00000127903	0.476953	-1.00645	3.30563	0.0011081	0.0263812	-1.03356	ZNF835
ENSG00000127948	0.269828	5.80807	3.25822	0.00130056	0.0288379	-1.17541	POR
ENSG00000128524	0.275059	5.86808	3.60794	0.000382809	0.0142896	-0.0861851	ATP6V1F
ENSG00000128594	0.530196	5.3642	3.63357	0.000348676	0.0135328	-0.00250107	LRRC4
ENSG00000128699	-0.148284	6.39381	-2.98449	0.00316479	0.0485465	-1.95786	ORMDL1
ENSG00000128708	0.233248	5.32672	3.63154	0.000351268	0.0135961	-0.00914005	HAT1
ENSG00000128918	0.600144	1.49588	3.84418	0.000158756	0.00846548	0.704838	ALDH1A2
ENSG00000129197	-0.180675	5.31291	-3.20406	0.00155819	0.0324482	-1.33517	RPAIN
ENSG00000129255	0.247572	5.21081	3.94814	0.00010632	0.00630823	1.06675	MPDU1
ENSG00000129450	0.436664	5.72916	3.45755	0.000655426	0.0196733	-0.566712	SIGLEC9
ENSG00000129538	0.884628	0.148245	3.64317	0.000336647	0.0133277	0.0289724	RNASE1
ENSG00000129562	0.1863	5.68119	3.15318	0.00184258	0.0358095	-1.48304	DAD1
ENSG00000129595	-0.400933	1.56779	-3.92093	0.000118177	0.00679579	0.971217	EPB41L4A
ENSG00000129654	0.349966	-1.05154	3.0278	0.00276045	0.0448934	-1.83822	FOXJ1
ENSG00000129696	0.217776	3.04105	2.97345	0.00327626	0.049223	-1.98811	TTI2
ENSG00000130038	-0.190407	4.5514	-3.0886	0.0022727	0.0398791	-1.66764	CRACR2A
ENSG00000130045	0.225272	-3.25077	3.7807	0.000201966	0.00981954	0.487987	NXNL2
ENSG00000130164	0.690251	6.12552	4.3393	2.18755e-05	0.0024119	2.50185	LDLR
ENSG00000130649	-0.469453	-0.663953	-3.94186	0.000108952	0.00639667	1.04465	CYP2E1
ENSG00000130684	-0.194251	4.59654	-3.05209	0.00255509	0.0428462	-1.77045	ZNF337
ENSG00000130724	0.331528	6.84519	3.12825	0.00199878	0.0368504	-1.5547	CHMP2A
ENSG00000130755	0.281138	8.28362	3.14523	0.00189112	0.0362101	-1.50595	GMFG
ENSG00000130830	0.357619	6.93546	4.16947	4.40698e-05	0.00375129	1.86471	MPP1
ENSG00000131044	-0.436542	-1.9804	-3.98689	9.13696e-05	0.00581082	1.20378	TTLL9
ENSG00000131069	0.282264	5.29387	3.76599	0.000213458	0.0101344	0.438186	ACSS2
ENSG00000131089	-0.202774	4.17233	-3.04868	0.00258306	0.0431253	-1.78	ARHGEF9
ENSG00000131100	0.200026	6.6284	3.4544	0.000662713	0.01973	-0.576567	ATP6V1E1
ENSG00000131149	-0.211489	6.14618	-3.95628	0.000102998	0.00618903	1.09544	GSE1
ENSG00000131171	0.258273	8.15521	4.51082	1.05553e-05	0.00153118	3.16678	SH3BGRL
ENSG00000131187	0.406247	-0.2514	3.13319	0.00196689	0.0365998	-1.54054	F12
ENSG00000131236	0.29059	10.0088	4.39804	1.7085e-05	0.00205349	2.72716	CAP1
ENSG00000131238	0.434692	8.57167	4.51164	1.05177e-05	0.00153118	3.17004	PPT1
ENSG00000131368	-0.291257	5.12196	-3.66578	0.000309835	0.0126174	0.103413	MRPS25
ENSG00000131467	0.141026	7.18616	3.07511	0.00237346	0.0408039	-1.70574	PSME3
ENSG00000131475	0.182376	4.76476	3.48876	0.000587081	0.0184115	-0.468497	VPS25
ENSG00000131791	-0.209154	4.68822	-3.48285	0.000599478	0.0185918	-0.487142	PRKAB2
ENSG00000131931	0.171446	3.43208	3.176	0.00170953	0.0341967	-1.41697	THAP1
ENSG00000132170	1.07463	0.0914837	4.21366	3.68025e-05	0.0033792	2.02844	PPARG
ENSG00000132199	-0.327103	3.64138	-3.42334	0.000738883	0.0209014	-0.673487	ENOSF1
ENSG00000132205	0.413264	7.54259	3.77149	0.000209091	0.0100383	0.456785	EMILIN2
ENSG00000132357	0.379001	4.56014	3.35537	0.000934943	0.0240585	-0.882778	CARD6
ENSG00000132570	-0.230863	2.44783	-3.38733	0.000837374	0.0225487	-0.784828	PCBD2
ENSG00000132581	0.228662	5.56417	3.24653	0.00135255	0.0294786	-1.21009	SDF2
ENSG00000132589	0.384615	8.36181	3.78392	0.000199529	0.00975187	0.498912	FLOT2
ENSG00000132669	0.432912	4.73629	3.39322	0.000820462	0.0222646	-0.766683	RIN2
ENSG00000132680	-0.201248	5.4658	-3.13031	0.00198545	0.0368384	-1.54881	KHDC4
ENSG00000132716	-0.17409	5.72083	-3.45085	0.000671041	0.0198024	-0.587697	DCAF8
ENSG00000133028	-0.162552	4.98312	-3.13019	0.00198619	0.0368384	-1.54914	SCO1
ENSG00000133030	-0.237787	7.37212	-3.21645	0.0014954	0.0316065	-1.29884	MPRIP
ENSG00000133067	-0.841746	2.32464	-5.63201	5.4626e-08	6.65131e-05	8.01097	LGR6
ENSG00000133105	0.279204	-3.30192	3.98537	9.19191e-05	0.00581082	1.19835	RXFP2
ENSG00000133169	0.68297	-1.43682	4.74568	3.76098e-06	0.000804018	4.11136	BEX1
ENSG00000133195	0.220138	4.45708	3.4537	0.000664364	0.01973	-0.578784	SLC39A11
ENSG00000133318	0.334886	8.21793	3.54777	0.000475714	0.0163064	-0.280619	RTN3
ENSG00000133789	0.228386	6.44839	2.99752	0.00303782	0.0476338	-1.92204	SWAP70
ENSG00000133812	0.243717	5.63494	3.18172	0.00167764	0.0339013	-1.40036	SBF2
ENSG00000133961	0.247721	8.20218	3.54057	0.000488147	0.0165905	-0.303682	NUMB
ENSG00000133962	-0.476586	-0.312987	-3.79442	0.000191773	0.00955624	0.534607	CATSPERB
ENSG00000134028	0.41686	-0.239226	3.26325	0.00127876	0.0285808	-1.16045	ADAMDEC1
ENSG00000134243	0.385213	6.8006	4.15293	4.71271e-05	0.0038932	1.80381	SORT1
ENSG00000134247	0.404937	1.10932	2.97686	0.00324138	0.0489352	-1.97876	PTGFRN
ENSG00000134248	0.24118	5.91208	3.5937	0.000403114	0.0147958	-0.132466	LAMTOR5
ENSG00000134285	-0.392607	4.49162	-4.92848	1.64011e-06	0.000478452	4.87318	FKBP11
ENSG00000134333	0.261252	8.35904	3.52815	0.000510325	0.0170545	-0.343388	LDHA
ENSG00000134539	-0.704457	5.82432	-5.18182	5.00106e-07	0.000269985	5.96622	KLRD1
ENSG00000134545	-0.451298	2.46881	-3.28363	0.00119386	0.02736	-1.09962	KLRC1
ENSG00000134757	0.513761	-2.61712	3.42451	0.000735852	0.020841	-0.669827	DSG3
ENSG00000134824	0.509355	3.87819	3.63795	0.000343142	0.0134214	0.0118405	FADS2
ENSG00000134830	0.37188	6.08371	3.25718	0.00130511	0.0289158	-1.1785	C5AR2
ENSG00000134882	0.126319	5.98824	3.14515	0.00189164	0.0362101	-1.50619	UBAC2
ENSG00000135046	0.350257	9.32606	3.8674	0.000145262	0.00799224	0.78495	ANXA1
ENSG00000135124	0.26557	5.14295	3.64452	0.000334984	0.0132879	0.0334133	P2RX4
ENSG00000135218	0.551534	7.87496	3.72634	0.000247596	0.0109714	0.304778	CD36
ENSG00000135241	0.301356	6.42064	3.80286	0.000185753	0.00933932	0.56333	PNPLA8
ENSG00000135314	-0.337319	-0.555233	-3.22703	0.00144363	0.0308254	-1.26771	KHDC1
ENSG00000135362	-0.336145	4.54191	-3.3219	0.00104844	0.0256382	-0.984479	PRR5L
ENSG00000135363	0.333887	6.22683	3.61281	0.000376088	0.0142034	-0.0703185	LMO2
ENSG00000135404	0.380271	7.78819	3.75809	0.000219885	0.0102631	0.4115	CD63
ENSG00000135424	0.452224	1.55363	3.36266	0.000911791	0.0237824	-0.860503	ITGA7
ENSG00000135469	-0.231669	3.12954	-3.94933	0.000105827	0.00630573	1.07095	COQ10A
ENSG00000135480	0.36208	-2.20359	3.68383	0.000289887	0.0121713	0.163136	KRT7
ENSG00000135587	0.21099	3.13309	3.447	0.000680176	0.0198996	-0.599746	SMPD2
ENSG00000135636	0.717933	7.81899	4.23903	3.31644e-05	0.00316986	2.12308	DYSF
ENSG00000135677	0.301122	8.58866	4.03196	7.64987e-05	0.00521252	1.36456	GNS
ENSG00000135747	0.284953	-2.7435	3.14812	0.00187333	0.0361313	-1.49762	ZNF670-ZNF695
ENSG00000135838	0.417452	6.49441	4.05897	6.8721e-05	0.00503518	1.46168	NPL
ENSG00000135842	0.386945	8.96821	3.3483	0.000957911	0.0243361	-0.904331	NIBAN1
ENSG00000135926	0.240529	7.71829	3.04844	0.002585	0.0431253	-1.78066	TMBIM1
ENSG00000135940	0.212838	5.55435	3.07806	0.00235106	0.0405678	-1.69741	COX5B
ENSG00000136026	0.539724	7.29894	4.3515	2.07851e-05	0.00234934	2.54844	CKAP4
ENSG00000136040	0.350901	8.36734	4.32374	2.33456e-05	0.0025243	2.4426	PLXNC1
ENSG00000136048	0.3533	5.02127	4.24629	3.21876e-05	0.00311737	2.15027	DRAM1
ENSG00000136167	0.275394	11.94	4.18009	4.22074e-05	0.0036595	1.90393	LCP1
ENSG00000136213	-0.364142	4.06446	-4.5539	8.76053e-06	0.0013931	3.33713	CHST12
ENSG00000136247	0.145008	4.01517	3.96204	0.000100708	0.00613116	1.11577	ZDHHC4
ENSG00000136444	-0.174888	5.02542	-3.4979	0.000568347	0.0181076	-0.439554	RSAD1
ENSG00000136457	-0.350149	-1.01181	-2.98823	0.00312787	0.0484086	-1.9476	CHAD
ENSG00000136630	0.580056	2.25922	4.0477	7.18701e-05	0.00513382	1.42109	HLX
ENSG00000136634	0.94168	0.327252	3.88419	0.000136189	0.00761274	0.843137	IL10
ENSG00000136810	0.382817	5.6357	4.01363	8.22458e-05	0.00545221	1.29897	TXN
ENSG00000136827	0.227447	5.78824	3.79297	0.000192831	0.00958378	0.529653	TOR1A
ENSG00000136930	0.167073	5.8561	3.26759	0.00126023	0.0282825	-1.14753	PSMB7
ENSG00000136997	0.320726	5.96271	3.67321	0.000301466	0.0124675	0.127984	MYC
ENSG00000137177	0.383685	6.37243	4.70807	4.44833e-06	0.000889826	3.95751	KIF13A
ENSG00000137193	0.262094	7.87007	3.18956	0.00163478	0.0332961	-1.37753	PIM1
ENSG00000137261	0.521898	1.80214	3.26685	0.00126334	0.0283265	-1.14971	KIAA0319
ENSG00000137404	0.231207	4.14343	3.03365	0.00270969	0.0442219	-1.82196	NRM
ENSG00000137440	-0.303543	-3.04101	-3.33972	0.000986516	0.0246893	-0.930455	FGFBP1
ENSG00000137441	-0.794819	5.10541	-4.96252	1.40175e-06	0.000456466	5.01753	FGFBP2
ENSG00000137462	0.37091	8.35161	3.78601	0.000197961	0.00971043	0.506017	TLR2
ENSG00000137494	0.217224	3.11863	3.99668	8.79227e-05	0.00567526	1.23857	ANKRD42
ENSG00000137501	-0.568004	4.29754	-4.87492	2.09658e-06	0.000564564	4.64761	SYTL2
ENSG00000137509	0.246156	7.18841	3.26756	0.00126036	0.0282825	-1.14762	PRCP
ENSG00000137575	0.365516	9.72681	4.33971	2.18375e-05	0.0024119	2.50343	SDCBP
ENSG00000137767	0.300124	5.51686	3.11401	0.00209348	0.0380514	-1.59543	SQOR
ENSG00000137843	-0.439488	-0.556776	-3.6917	0.000281581	0.0120026	0.189235	PAK6
ENSG00000137869	0.978143	-3.1168	7.70752	4.4987e-13	1.25986e-08	18.8944	CYP19A1
ENSG00000137975	0.146813	-3.39557	3.20478	0.00155444	0.0324482	-1.33304	CLCA2
ENSG00000138029	0.147727	6.45933	3.29483	0.00114946	0.0269193	-1.06604	HADHB
ENSG00000138031	0.278077	4.38148	3.34469	0.000969855	0.0244032	-0.915334	ADCY3
ENSG00000138061	0.787143	5.85172	4.21515	3.65799e-05	0.0033792	2.03396	CYP1B1
ENSG00000138069	0.23384	7.08221	2.96714	0.00334153	0.0498003	-2.00534	RAB1A
ENSG00000138071	0.179637	10.05	3.39651	0.000811152	0.0220886	-0.756532	ACTR2
ENSG00000138107	0.205293	6.67368	3.50571	0.0005528	0.0178503	-0.414794	ACTR1A
ENSG00000138175	0.24774	3.21502	3.30091	0.00112599	0.0265656	-1.04776	ARL3
ENSG00000138279	0.16682	7.18821	3.34675	0.00096302	0.0243361	-0.909054	ANXA7
ENSG00000138378	-0.384076	5.45551	-4.1506	4.75751e-05	0.00390716	1.79522	STAT4
ENSG00000138413	0.422945	5.16015	3.60165	0.000391653	0.0144891	-0.10664	IDH1
ENSG00000138443	-0.214013	4.67783	-2.99705	0.00304225	0.0476759	-1.92332	ABI2
ENSG00000138658	-0.260444	3.01321	-3.16834	0.00175318	0.0348953	-1.4392	ZGRF1
ENSG00000138678	0.43478	5.40586	3.76977	0.000210446	0.0100543	0.450972	GPAT3
ENSG00000138744	0.228241	6.10229	3.01547	0.00287048	0.0459096	-1.87245	NAAA
ENSG00000138772	1.03451	4.59179	4.2435	3.25598e-05	0.00313346	2.13981	ANXA3
ENSG00000138821	0.255966	4.39533	3.27376	0.00123429	0.0279888	-1.12911	SLC39A8
ENSG00000138942	0.176227	5.76533	3.11153	0.00211036	0.0381787	-1.60249	RNF185
ENSG00000139132	0.266656	5.40096	3.13497	0.00195552	0.0365597	-1.53543	FGD4
ENSG00000139178	0.322496	5.91896	3.62014	0.000366192	0.0139717	-0.0464268	C1RL
ENSG00000139190	-0.245469	5.54964	-3.02029	0.00282697	0.0454735	-1.85908	VAMP1
ENSG00000139266	-0.163543	4.23174	-3.12352	0.00202981	0.0372021	-1.56825	MARCHF9
ENSG00000139354	0.472528	1.25168	3.28459	0.00118997	0.0273139	-1.09673	GAS2L3
ENSG00000139496	0.162587	5.83139	3.18295	0.00167085	0.0338583	-1.39678	NUP58
ENSG00000139547	-0.291898	-0.895232	-3.18466	0.00166145	0.0337166	-1.3918	RDH16
ENSG00000139574	-0.365968	-1.23797	-3.17987	0.00168787	0.0339574	-1.40572	NPFF
ENSG00000139644	0.180251	9.79135	3.44747	0.000679054	0.0198996	-0.598275	TMBIM6
ENSG00000139974	0.243924	2.31064	3.06487	0.0024527	0.0417156	-1.73457	SLC38A6
ENSG00000140264	0.211712	8.22491	3.01377	0.0028859	0.0460329	-1.87715	SERF2
ENSG00000140307	0.191178	4.68868	2.97194	0.00329173	0.0493495	-1.99223	GTF2A2
ENSG00000140319	0.135326	7.22524	3.00609	0.00295682	0.0468093	-1.8984	SRP14
ENSG00000140563	0.245892	6.36646	3.42161	0.000743339	0.0210063	-0.67884	MCTP2
ENSG00000140830	0.240092	3.89394	5.04982	9.3359e-07	0.000384488	5.39138	TXNL4B
ENSG00000140848	0.330787	4.74412	3.28895	0.00117257	0.0272061	-1.08368	CPNE2
ENSG00000140932	0.629476	6.46602	3.1135	0.00209689	0.038058	-1.59686	CMTM2
ENSG00000140945	0.278994	-3.24493	3.27059	0.00124756	0.0281304	-1.13859	CDH13
ENSG00000141161	-0.500287	-0.993234	-4.20735	3.77658e-05	0.00341754	2.00496	UNC45B
ENSG00000141367	0.182288	8.06803	3.6802	0.000293795	0.0122269	0.151117	CLTC
ENSG00000141469	-0.523781	1.93802	-4.45853	1.32107e-05	0.00177868	2.96183	SLC14A1
ENSG00000141505	0.437792	2.65764	3.10312	0.00216862	0.0387076	-1.62644	ASGR1
ENSG00000141622	-0.705247	1.56583	-5.21893	4.18753e-07	0.00023933	6.12986	ARK2C
ENSG00000141736	-0.468373	3.07354	-3.94204	0.000108875	0.00639667	1.04528	ERBB2
ENSG00000141756	-0.346234	-2.0731	-3.23903	0.00138691	0.0299465	-1.23228	FKBP10
ENSG00000142166	0.34174	7.16577	5.07757	8.19595e-07	0.00035312	5.51124	IFNAR1
ENSG00000142405	0.479593	5.48837	3.37009	0.000888752	0.0234144	-0.837763	NLRP12
ENSG00000142657	0.517966	8.42783	5.11604	6.83578e-07	0.00031906	5.67832	PGD
ENSG00000142684	0.313907	1.81239	3.10645	0.00214536	0.0384887	-1.61696	ZNF593
ENSG00000142733	0.337619	2.72282	3.17154	0.0017348	0.034628	-1.42991	MAP3K6
ENSG00000143119	0.233899	9.7085	3.62975	0.000353574	0.0136426	-0.0150039	CD53
ENSG00000143162	0.340257	7.04323	3.80386	0.000185052	0.00932436	0.566734	CREG1
ENSG00000143198	0.283456	4.68141	4.39823	1.70711e-05	0.00205349	2.7279	MGST3
ENSG00000143224	-0.211107	3.97735	-3.83544	0.000164135	0.00862402	0.674804	PPOX
ENSG00000143252	0.198939	5.92058	4.00677	8.45008e-05	0.00554203	1.27449	SDHC
ENSG00000143337	0.191078	6.97482	3.54795	0.000475403	0.0163064	-0.280035	TOR1AIP1
ENSG00000143344	0.407462	2.96563	3.54482	0.000480767	0.0163994	-0.290066	RGL1
ENSG00000143418	0.153447	7.26724	3.04146	0.00264317	0.0436965	-1.80017	CERS2
ENSG00000143420	0.14474	7.26201	3.06348	0.00246369	0.0418409	-1.73849	ENSA
ENSG00000143545	0.436084	-0.326927	3.49897	0.000566198	0.0180792	-0.436173	RAB13
ENSG00000143546	0.872768	10.941	5.2336	3.90265e-07	0.00023254	6.19481	S100A8
ENSG00000143549	0.195926	9.807	4.05656	6.9383e-05	0.00503518	1.45299	TPM3
ENSG00000143553	0.255439	3.95015	3.15665	0.00182177	0.0356524	-1.47303	SNAPIN
ENSG00000143575	0.173991	5.6364	3.80427	0.000184765	0.00932436	0.56813	HAX1
ENSG00000143612	0.208162	6.88749	4.27541	2.85417e-05	0.00290658	2.25964	C1orf43
ENSG00000143643	-0.179576	5.07531	-3.22249	0.00146563	0.0310477	-1.28108	TTC13
ENSG00000143753	0.165154	6.04863	3.22586	0.00144928	0.0308254	-1.27116	DEGS1
ENSG00000143771	0.254268	4.07595	3.18188	0.00167673	0.0339013	-1.39988	CNIH4
ENSG00000143842	-0.569727	1.87508	-4.96848	1.36364e-06	0.000454628	5.04287	SOX13
ENSG00000144040	0.265393	4.47258	3.29777	0.00113806	0.0267828	-1.05721	SFXN5
ENSG00000144118	0.289614	7.70692	3.05502	0.00253128	0.0426525	-1.76224	RALB
ENSG00000144554	-0.204717	4.42615	-3.58647	0.000413812	0.015113	-0.155914	FANCD2
ENSG00000144671	0.363511	-2.93465	4.25472	3.10889e-05	0.00304422	2.18186	SLC22A14
ENSG00000144824	-0.583203	2.40161	-5.39275	1.80106e-07	0.00014411	6.90831	PHLDB2
ENSG00000144848	0.202796	6.77153	2.97772	0.0032327	0.0488607	-1.97641	ATG3
ENSG00000144909	0.21304	6.47523	3.51362	0.000537476	0.0175432	-0.389693	OSBPL11
ENSG00000145287	0.233073	6.71868	3.53381	0.000500115	0.016847	-0.325331	PLAC8
ENSG00000145491	0.650716	2.11848	3.92879	0.000114628	0.00661887	0.998762	ROPN1L
ENSG00000145494	0.197038	3.69322	3.02496	0.00278547	0.0451187	-1.84612	NDUFS6
ENSG00000145649	-0.533235	5.70226	-3.96706	9.87532e-05	0.00606488	1.13349	GZMA
ENSG00000145850	-0.388449	-1.20288	-3.34123	0.000981417	0.0245837	-0.925855	TIMD4
ENSG00000145860	0.205008	6.69978	3.36231	0.000912912	0.0237824	-0.861595	RNF145
ENSG00000145901	0.315772	8.17717	3.00168	0.00299821	0.0473251	-1.91056	TNIP1
ENSG00000145979	0.277268	3.23469	3.57365	0.000433418	0.0154637	-0.19734	TBC1D7
ENSG00000145990	-0.30049	4.85941	-3.10022	0.002189	0.0388477	-1.63466	GFOD1
ENSG00000146007	0.175537	6.76336	3.38216	0.00085249	0.0228023	-0.800735	ZMAT2
ENSG00000146021	-0.406646	3.63007	-4.03203	7.64778e-05	0.00521252	1.36481	KLHL3
ENSG00000146054	0.428319	0.901474	3.12835	0.00199813	0.0368504	-1.55441	TRIM7
ENSG00000146094	0.368889	7.34851	3.32054	0.0010533	0.0256519	-0.988583	DOK3
ENSG00000146285	-0.325781	5.3453	-3.54184	0.000485944	0.0165357	-0.29964	SCML4
ENSG00000146433	-0.249048	4.96791	-3.20765	0.00153971	0.0322994	-1.32464	TMEM181
ENSG00000147036	-0.313192	-0.00563928	-2.97101	0.00330128	0.0493869	-1.99476	LANCL3
ENSG00000147162	-0.222123	9.09435	-3.1382	0.00193505	0.0364432	-1.52617	OGT
ENSG00000147166	-0.31742	-0.715337	-3.11052	0.00211729	0.0382075	-1.60537	ITGB1BP2
ENSG00000147202	0.158721	4.97301	3.08091	0.00232963	0.0403971	-1.68937	DIAPH2
ENSG00000147234	-0.469809	1.1947	-3.70544	0.000267599	0.0115846	0.234972	FRMPD3
ENSG00000147416	0.279775	8.61849	3.4884	0.000587823	0.0184138	-0.469624	ATP6V1B2
ENSG00000147471	0.197747	5.25976	3.08392	0.00230717	0.0402318	-1.68086	PLPBP
ENSG00000147475	0.170165	5.10847	4.42976	1.49346e-05	0.00187553	2.84988	ERLIN2
ENSG00000147488	-0.406824	-2.20561	-3.35004	0.00095222	0.0242863	-0.899039	ST18
ENSG00000147533	0.149349	6.44382	3.33371	0.00100702	0.0250826	-0.948709	GOLGA7
ENSG00000147573	0.20124	-3.28707	3.51717	0.000530723	0.0174039	-0.3784	TRIM55
ENSG00000147576	-0.310271	0.737793	-3.29319	0.00115588	0.0270164	-1.07098	ADHFE1
ENSG00000147799	-0.40071	-1.13984	-4.05845	6.88638e-05	0.00503518	1.4598	ARHGAP39
ENSG00000147854	-0.178286	6.46714	-3.27415	0.00123266	0.0279746	-1.12794	UHRF2
ENSG00000148019	-0.465316	4.76221	-5.01359	1.10582e-06	0.000406754	5.23561	CEP78
ENSG00000148143	-0.648493	-0.124232	-4.0804	6.30936e-05	0.00482769	1.53911	ZNF462
ENSG00000148288	0.405151	2.93117	3.6689	0.000306296	0.0125591	0.113719	GBGT1
ENSG00000148488	-0.617508	1.61152	-4.44966	1.37208e-05	0.00181726	2.92724	ST8SIA6
ENSG00000148572	0.326112	6.07481	3.09713	0.00221098	0.0391443	-1.64344	NRBF2
ENSG00000148655	0.344564	1.80734	3.13048	0.00198432	0.0368384	-1.54831	LRMDA
ENSG00000148926	0.704146	5.68646	3.66219	0.000313948	0.0127237	0.0915819	ADM
ENSG00000149218	-0.197778	4.37924	-3.09647	0.00221572	0.0391985	-1.64532	ENDOD1
ENSG00000149262	-0.116295	4.89568	-2.9666	0.00334717	0.0498003	-2.00682	INTS4
ENSG00000149294	-0.761202	3.31608	-6.40776	8.99627e-10	3.59915e-06	11.8189	NCAM1
ENSG00000149357	0.302937	6.87154	4.0303	7.70018e-05	0.00521716	1.35862	LAMTOR1
ENSG00000149485	0.346364	4.59242	3.01163	0.00290553	0.0461801	-1.88308	FADS1
ENSG00000150045	-0.75359	3.78865	-4.8365	2.49738e-06	0.000641645	4.48698	KLRF1
ENSG00000150337	0.692674	5.88845	4.03482	7.56356e-05	0.00521252	1.37483	FCGR1A
ENSG00000150403	0.294343	5.5629	4.88968	1.95987e-06	0.000532874	4.70954	TMCO3
ENSG00000150637	-0.414596	5.7681	-5.03245	1.01265e-06	0.000402337	5.31658	CD226
ENSG00000150687	-0.863168	3.46457	-4.71186	4.37387e-06	0.000881225	3.97298	PRSS23
ENSG00000150753	0.186489	6.94455	3.03128	0.00273011	0.0444775	-1.82854	CCT5
ENSG00000150782	0.290016	2.97387	3.43726	0.000703784	0.0204032	-0.630145	IL18
ENSG00000150938	-0.28766	3.54791	-3.57414	0.00043265	0.0154637	-0.195754	CRIM1
ENSG00000151012	0.417123	1.164	3.18123	0.00168033	0.0339277	-1.40177	SLC7A11
ENSG00000151136	-0.288576	4.16356	-3.29479	0.00114963	0.0269193	-1.06617	ABTB3
ENSG00000151151	0.298432	5.78173	3.5203	0.000524822	0.0173655	-0.368413	IPMK
ENSG00000151208	-0.499189	3.01249	-4.11497	5.49297e-05	0.00435983	1.66477	DLG5
ENSG00000151468	-0.24857	-3.03003	-2.98286	0.00318101	0.048622	-1.96232	CCDC3
ENSG00000151490	0.344041	3.95504	3.60108	0.000392475	0.0145003	-0.108517	PTPRO
ENSG00000151612	-0.403508	3.2406	-4.19559	3.96238e-05	0.00351159	1.96132	ZNF827
ENSG00000151694	0.196288	6.49263	3.38446	0.000845748	0.0226779	-0.793676	ADAM17
ENSG00000151715	0.467407	2.28007	3.25647	0.00130823	0.0289163	-1.18061	TMEM45B
ENSG00000151726	0.56132	9.52896	3.87699	0.00014001	0.00779518	0.818172	ACSL1
ENSG00000151778	-0.324655	-2.01859	-3.08884	0.00227094	0.0398731	-1.66695	SERP2
ENSG00000151849	-0.207746	2.80705	-3.13725	0.00194105	0.0364432	-1.52889	CENPJ
ENSG00000151883	-0.164222	8.0052	-3.58037	0.00042303	0.0152667	-0.175631	PARP8
ENSG00000151948	0.424805	7.0043	3.18214	0.00167531	0.0339013	-1.39913	GLT1D1
ENSG00000152213	0.450091	4.37637	4.35031	2.08886e-05	0.00234934	2.54391	ARL11
ENSG00000152380	0.500522	1.2257	5.08815	7.79781e-07	0.0003473	5.55708	FAM151B
ENSG00000152463	0.641212	-1.85207	3.10742	0.00213862	0.038417	-1.61419	OLAH
ENSG00000152492	-0.188571	6.2975	-3.00106	0.00300412	0.0473707	-1.91228	CCDC50
ENSG00000152518	-0.289463	8.6929	-4.12273	5.32411e-05	0.00424791	1.69309	ZFP36L2
ENSG00000152684	0.373715	3.72362	3.34165	0.000980017	0.0245805	-0.924587	PELO
ENSG00000152953	0.540044	-0.148373	4.28007	2.79962e-05	0.00286144	2.2772	STK32B
ENSG00000153233	-0.374055	-2.80833	-3.23426	0.0014092	0.0302642	-1.24637	PTPRR
ENSG00000153283	-0.270399	6.85434	-3.47162	0.000623746	0.0190376	-0.522539	CD96
ENSG00000153317	0.25086	7.49221	4.22876	3.45937e-05	0.00326194	2.08471	ASAP1
ENSG00000153551	0.187663	5.6821	3.69403	0.00027916	0.0119532	0.196988	CMTM7
ENSG00000153898	-0.380108	2.74958	-3.72898	0.000245173	0.0108985	0.313618	MCOLN2
ENSG00000153933	-0.286674	4.37679	-3.56619	0.000445234	0.0157038	-0.221404	DGKE
ENSG00000154310	-0.298549	5.55911	-3.10787	0.00213554	0.0383862	-1.61292	TNIK
ENSG00000154473	-0.166883	6.44376	-3.68482	0.000288828	0.0121451	0.16642	BUB3
ENSG00000154485	-0.327215	-1.9938	-3.13486	0.00195625	0.0365597	-1.53577	MMP21
ENSG00000154582	0.251745	4.87189	3.44017	0.000696639	0.020238	-0.621055	ELOC
ENSG00000154589	0.465074	5.52734	3.1419	0.00191184	0.036285	-1.51554	LY96
ENSG00000154734	-0.708848	0.327398	-3.41118	0.000770848	0.021566	-0.711187	ADAMTS1
ENSG00000154760	-0.414984	5.18507	-4.86971	2.14705e-06	0.000567246	4.62576	SLFN13
ENSG00000154813	0.260357	5.0978	4.19124	4.0333e-05	0.00354083	1.9452	DPH3
ENSG00000154856	0.702219	0.616594	4.60674	6.95775e-06	0.00120279	3.54788	APCDD1
ENSG00000154914	-0.339413	-0.493001	-3.20255	0.00156599	0.0325337	-1.33958	USP43
ENSG00000155158	-0.347553	4.9571	-3.84598	0.000157668	0.00845882	0.711038	TTC39B
ENSG00000155368	0.254391	6.12485	3.97646	9.51866e-05	0.00591065	1.16676	DBI
ENSG00000155719	0.343293	-1.89303	3.27258	0.00123921	0.0280097	-1.13264	OTOA
ENSG00000155876	0.141869	5.03382	3.09409	0.00223276	0.0394566	-1.65206	RRAGA
ENSG00000155893	-0.242876	3.30518	-3.48608	0.000592661	0.0185033	-0.476938	PXYLP1
ENSG00000156127	0.538906	3.24846	4.86249	2.2189e-06	0.00058075	4.59553	BATF
ENSG00000156414	0.58344	2.63193	3.84274	0.000159632	0.00846683	0.699881	TDRD9
ENSG00000156453	-0.542831	0.575956	-3.32353	0.00104263	0.0255906	-0.979549	PCDH1
ENSG00000156475	-0.575479	2.48993	-5.01537	1.09667e-06	0.000406754	5.24325	PPP2R2B
ENSG00000156564	-0.38179	-1.93885	-2.97122	0.00329915	0.0493815	-1.99419	LRFN2
ENSG00000156575	0.266881	-3.5315	3.48092	0.000603576	0.0186569	-0.49322	PRG3
ENSG00000156599	0.141006	7.13961	3.10074	0.00218538	0.0388335	-1.63321	ZDHHC5
ENSG00000156642	0.206439	6.5624	3.4183	0.000751983	0.0211439	-0.689133	NPTN
ENSG00000156787	-0.285818	3.10818	-3.00782	0.00294067	0.0466064	-1.8936	TBC1D31
ENSG00000156804	-0.299293	4.4791	-3.48526	0.000594396	0.0185162	-0.479546	FBXO32
ENSG00000156966	-0.76311	3.43144	-4.40726	1.64309e-05	0.00201819	2.76277	B3GNT7
ENSG00000157036	-0.230535	3.32199	-3.37066	0.000887013	0.0234144	-0.836022	EXOG
ENSG00000157064	0.568438	-1.64689	5.15349	5.72363e-07	0.000286233	5.84187	NMNAT2
ENSG00000157110	-0.361715	-2.26411	-3.23608	0.00140069	0.0301845	-1.24101	RBPMS
ENSG00000157111	-0.466581	-2.23001	-3.29424	0.00115176	0.0269466	-1.06781	TMEM171
ENSG00000157152	0.697841	-0.776584	4.97123	1.34636e-06	0.000454628	5.0546	SYN2
ENSG00000157168	0.815432	2.53859	4.20255	3.85138e-05	0.00343496	1.98713	NRG1
ENSG00000157335	0.273122	-2.79508	3.0507	0.00256645	0.0429351	-1.77434	CLEC18C
ENSG00000157350	0.288268	6.29271	3.47748	0.000610957	0.0187402	-0.504062	ST3GAL2
ENSG00000157404	-0.46027	1.81678	-4.32764	2.29686e-05	0.00250286	2.45743	KIT
ENSG00000157551	0.751733	7.02116	3.6763	0.00029806	0.0123662	0.13818	KCNJ15
ENSG00000157800	0.329077	4.35301	4.80599	2.86747e-06	0.000692271	4.36016	SLC37A3
ENSG00000157985	-0.557458	2.32514	-4.43526	1.45888e-05	0.00186557	2.87126	AGAP1
ENSG00000158006	-0.243447	4.30484	-3.55872	0.000457376	0.0159512	-0.245468	PAFAH2
ENSG00000158104	0.496369	-2.13598	3.204	0.00155847	0.0324482	-1.33533	HPD
ENSG00000158113	-0.475974	-1.77959	-3.76913	0.000210954	0.0100543	0.448803	LRRC43
ENSG00000158321	-0.47817	4.70547	-3.34778	0.00095964	0.0243361	-0.905932	AUTS2
ENSG00000158470	0.289616	7.16645	3.10003	0.00219034	0.0388477	-1.6352	B4GALT5
ENSG00000158481	-0.397764	4.32251	-3.48875	0.000587089	0.0184115	-0.46851	CD1C
ENSG00000158485	-0.379637	-0.976024	-3.00154	0.00299954	0.0473251	-1.91095	CD1B
ENSG00000158825	0.54982	5.55225	3.50056	0.000563025	0.01802	-0.431156	CDA
ENSG00000158859	-0.372576	-0.561945	-3.24652	0.00135261	0.0294786	-1.21013	ADAMTS4
ENSG00000158869	0.388365	8.17457	3.64614	0.000333001	0.0132656	0.0387373	FCER1G
ENSG00000159128	0.374256	8.03997	3.62168	0.000364142	0.0139124	-0.0413978	IFNGR2
ENSG00000159199	0.155182	4.30821	3.49867	0.00056681	0.0180792	-0.437137	ATP5MC1
ENSG00000159267	-0.226447	3.75156	-3.2509	0.00133289	0.0291887	-1.19713	HLCS
ENSG00000159307	0.358476	-1.86812	2.9757	0.00325322	0.0490611	-1.98194	SCUBE1
ENSG00000159339	0.526494	5.7001	3.22315	0.0014624	0.0310346	-1.27912	PADI4
ENSG00000159348	0.194031	5.00131	3.96992	9.76547e-05	0.0060106	1.14361	CYB5R1
ENSG00000159352	0.240463	6.77324	4.0141	8.20936e-05	0.00545221	1.30065	PSMD4
ENSG00000159399	0.319277	6.39312	3.82189	0.000172816	0.0088316	0.628357	HK2
ENSG00000159433	-0.367136	3.82854	-3.40157	0.000797055	0.0219337	-0.740936	STARD9
ENSG00000159445	-0.305312	4.82776	-3.3583	0.000925569	0.0240005	-0.873827	THEM4
ENSG00000159496	0.538039	4.29179	4.72123	4.19513e-06	0.000863857	4.01122	RGL4
ENSG00000159674	-0.64873	4.45582	-4.53361	9.56563e-06	0.00144803	3.25675	SPON2
ENSG00000159720	0.384591	7.69103	3.14781	0.00187527	0.0361432	-1.49853	ATP6V0D1
ENSG00000159733	-0.356774	3.18456	-4.06036	6.83409e-05	0.00503518	1.46671	ZFYVE28
ENSG00000160055	0.266228	3.4329	3.68691	0.000286607	0.0121062	0.173351	TMEM234
ENSG00000160075	0.152339	7.09512	2.98028	0.00320686	0.0487028	-1.9694	SSU72
ENSG00000160087	0.159722	4.90187	2.9815	0.00319459	0.048622	-1.96605	UBE2J2
ENSG00000160199	0.166966	4.17542	3.43359	0.000712877	0.0205181	-0.641579	PKNOX1
ENSG00000160213	0.270263	5.75334	3.8413	0.000160506	0.00848555	0.694958	CSTB
ENSG00000160305	-0.226064	6.38037	-3.03978	0.00265731	0.0438011	-1.80485	DIP2A
ENSG00000160318	-0.527751	-0.188516	-3.82281	0.000172217	0.00881707	0.631486	CLDND2
ENSG00000160712	0.316599	8.24453	3.69649	0.000276628	0.0118819	0.20517	IL6R
ENSG00000160746	0.390346	4.35246	5.11172	6.9768e-07	0.000320304	5.65952	ANO10
ENSG00000160877	0.245387	5.61891	3.10542	0.00215253	0.0385927	-1.61989	NACC1
ENSG00000160883	0.549999	7.72878	4.04196	7.35262e-05	0.00518774	1.40045	HK3
ENSG00000161395	-0.237353	4.61524	-3.14181	0.0019124	0.036285	-1.5158	PGAP3
ENSG00000161405	-0.256216	6.87765	-3.14576	0.00188784	0.0362018	-1.50442	IKZF3
ENSG00000161654	0.156593	3.56083	3.28704	0.00118018	0.0272248	-1.08941	LSM12
ENSG00000161944	0.668533	3.82923	4.54639	9.05086e-06	0.00140038	3.30732	ASGR2
ENSG00000161981	0.261982	3.35685	3.13846	0.00193342	0.0364432	-1.52543	SNRNP25
ENSG00000162076	0.262343	2.01649	3.29794	0.00113739	0.0267828	-1.05669	FLYWCH2
ENSG00000162383	-0.69593	-0.125381	-3.6618	0.000314402	0.0127237	0.0902856	SLC1A7
ENSG00000162433	0.42726	0.733435	3.69526	0.000277895	0.011918	0.201067	AK4
ENSG00000162444	0.401018	4.2589	2.97869	0.00322285	0.0488383	-1.97375	RBP7
ENSG00000162517	0.21595	5.64806	3.20771	0.00153944	0.0322994	-1.32448	PEF1
ENSG00000162551	0.726356	6.96572	3.02238	0.00280834	0.0452779	-1.85329	ALPL
ENSG00000162676	-0.494469	3.48186	-5.81488	2.14273e-08	4.28623e-05	8.87729	GFI1
ENSG00000162694	-0.36718	1.22377	-4.56736	8.26286e-06	0.00136924	3.39061	EXTL2
ENSG00000162704	0.263587	8.86555	3.15489	0.00183227	0.035718	-1.47809	ARPC5
ENSG00000162733	-0.543737	-0.43911	-4.21196	3.70606e-05	0.00339177	2.02209	DDR2
ENSG00000162736	0.208323	7.32125	3.14563	0.00188862	0.0362018	-1.50478	NCSTN
ENSG00000162745	0.487632	-0.653135	3.2113	0.00152118	0.0320064	-1.31394	OLFML2B
ENSG00000162881	0.525852	2.18145	3.58223	0.000420202	0.0152038	-0.169628	OXER1
ENSG00000162971	-0.249297	3.7382	-3.29743	0.00113936	0.0267908	-1.05822	TYW5
ENSG00000163012	-0.0942084	-3.5492	-3.12424	0.00202507	0.0371639	-1.5662	ZSWIM2
ENSG00000163106	-0.412898	-0.912826	-3.01502	0.00287455	0.0459223	-1.87369	HPGDS
ENSG00000163131	0.272003	11.7201	3.29503	0.00114869	0.0269193	-1.06545	CTSS
ENSG00000163171	0.447164	8.07098	5.12388	6.58681e-07	0.00031265	5.71249	CDC42EP3
ENSG00000163191	0.482713	8.93859	4.04449	7.27903e-05	0.00516553	1.40956	S100A11
ENSG00000163220	0.787684	12.0699	5.01431	1.1021e-06	0.000406754	5.2387	S100A9
ENSG00000163221	1.01372	6.92445	5.85073	1.77925e-08	3.83291e-05	9.0495	S100A12
ENSG00000163235	0.467875	4.01827	3.67379	0.000300826	0.0124625	0.12989	TGFA
ENSG00000163251	0.439493	0.430275	4.43282	1.47411e-05	0.0018679	2.86178	FZD5
ENSG00000163344	0.229287	3.86988	3.35762	0.000927761	0.0240205	-0.875928	PMVK
ENSG00000163412	0.220643	6.76605	3.73351	0.000241058	0.0107776	0.328832	EIF4E3
ENSG00000163421	0.759549	6.23663	3.56634	0.000444992	0.0157038	-0.220917	PROK2
ENSG00000163435	-0.501465	0.0880691	-3.18009	0.00168665	0.0339574	-1.40508	ELF3
ENSG00000163466	0.170865	9.47996	3.48373	0.000597617	0.0185918	-0.484368	ARPC2
ENSG00000163508	-0.54436	3.05225	-3.68237	0.000291451	0.0122004	0.158308	EOMES
ENSG00000163517	0.367104	2.20429	4.02335	7.91472e-05	0.00531539	1.33374	HDAC11
ENSG00000163564	-0.550152	4.50671	-5.22823	4.00454e-07	0.00023364	6.17105	PYHIN1
ENSG00000163596	-0.329232	1.72007	-4.24065	3.29435e-05	0.00315953	2.12916	ICA1L
ENSG00000163611	-0.296661	0.269867	-3.14613	0.00188557	0.0362018	-1.50336	SPICE1
ENSG00000163625	0.359579	6.72198	3.45471	0.000662003	0.01973	-0.575612	WDFY3
ENSG00000163694	0.352788	6.7456	3.39336	0.000820085	0.0222646	-0.766274	RBM47
ENSG00000163710	0.59625	-3.22096	4.53016	9.70964e-06	0.00145411	3.2431	PCOLCE2
ENSG00000163754	0.369401	5.67727	4.60287	7.07667e-06	0.00120843	3.53237	GYG1
ENSG00000163803	0.503001	4.92613	3.14357	0.00190138	0.0362612	-1.51071	PLB1
ENSG00000163870	0.305185	3.49792	4.06674	6.66274e-05	0.0049625	1.48972	TPRA1
ENSG00000163902	0.217696	7.65733	3.81687	0.000176142	0.00895256	0.611182	RPN1
ENSG00000163931	0.397565	9.43258	3.4354	0.000708383	0.0204524	-0.635947	TKT
ENSG00000163932	0.352005	7.55305	3.59945	0.000394801	0.0145603	-0.113809	PRKCD
ENSG00000163935	-0.24336	4.18712	-3.14589	0.00188703	0.0362018	-1.50404	SFMBT1
ENSG00000163959	0.551943	-1.62591	5.25551	3.51191e-07	0.000218558	6.29209	SLC51A
ENSG00000164023	0.494389	4.65088	3.81786	0.000175487	0.00893547	0.61454	SGMS2
ENSG00000164082	-0.75569	1.07739	-4.95458	1.45418e-06	0.000462778	4.98377	GRM2
ENSG00000164088	0.230042	7.02564	3.59921	0.000395139	0.0145603	-0.114574	PPM1M
ENSG00000164096	0.209019	7.53439	3.40697	0.000782238	0.0217543	-0.72424	C4orf3
ENSG00000164099	0.16375	-3.46826	3.07896	0.00234433	0.0405367	-1.69489	PRSS12
ENSG00000164104	0.20039	7.07558	3.07315	0.00238846	0.0409357	-1.71127	HMGB2
ENSG00000164111	0.308156	8.26656	4.29524	2.62875e-05	0.00272747	2.33452	ANXA5
ENSG00000164125	0.549035	6.21635	3.04816	0.00258733	0.0431299	-1.78145	GASK1B
ENSG00000164342	-0.570732	0.887044	-4.17645	4.28382e-05	0.00368001	1.89045	TLR3
ENSG00000164483	-0.448728	4.32571	-4.79056	3.07421e-06	0.00073584	4.29629	SAMD3
ENSG00000164713	0.329424	6.72168	3.15443	0.00183503	0.035718	-1.47942	BRI3
ENSG00000164733	0.393171	9.34385	4.00443	8.52814e-05	0.00558015	1.26617	CTSB
ENSG00000164764	-0.298779	-3.30496	-3.06146	0.00247964	0.0419844	-1.74415	SBSPON
ENSG00000164885	0.312781	2.87256	3.53744	0.000493648	0.0166964	-0.313699	CDK5
ENSG00000164924	0.153154	10.4495	2.98715	0.00313847	0.0484542	-1.95055	YWHAZ
ENSG00000164929	-0.462299	-1.81862	-3.19248	0.00161905	0.0331399	-1.36899	BAALC
ENSG00000164967	0.260485	2.88565	3.23333	0.00141359	0.0303172	-1.24912	RPP25L
ENSG00000165006	0.302238	6.97021	3.13755	0.00193914	0.0364432	-1.52803	UBAP1
ENSG00000165168	0.31238	9.80649	3.32822	0.00102607	0.0253988	-0.965343	CYBB
ENSG00000165175	0.313438	5.66531	3.09404	0.00223313	0.0394566	-1.6522	MID1IP1
ENSG00000165312	0.277068	5.4992	3.70483	0.000268206	0.0115846	0.232937	OTUD1
ENSG00000165322	-0.224263	4.75477	-3.72815	0.000245928	0.0109148	0.310852	ARHGAP12
ENSG00000165359	-0.160069	5.6259	-3.01817	0.00284604	0.045754	-1.86497	INTS6L
ENSG00000165475	0.247599	3.76906	3.5358	0.000496561	0.0167747	-0.318957	CRYL1
ENSG00000165672	0.239289	6.31637	3.1377	0.00193817	0.0364432	-1.52759	PRDX3
ENSG00000165685	0.67909	-0.754059	3.08241	0.00231846	0.0403196	-1.68515	TMEM52B
ENSG00000165879	0.403909	5.32238	4.03497	7.55922e-05	0.00521252	1.37535	FRAT1
ENSG00000165886	0.464599	3.14445	3.19252	0.00161887	0.0331399	-1.36889	UBTD1
ENSG00000165898	0.207155	3.70036	3.36106	0.000916829	0.0238401	-0.865398	ISCA2
ENSG00000165916	0.159563	5.78247	3.04422	0.00262	0.043519	-1.79245	PSMC3
ENSG00000165917	-0.304757	-1.87909	-3.40449	0.000788992	0.0218592	-0.731889	RAPSN
ENSG00000165996	0.342301	-1.48901	3.30157	0.00112348	0.0265656	-1.04578	HACD1
ENSG00000166002	0.413434	3.21169	3.1996	0.0015814	0.0327325	-1.34822	SMCO4
ENSG00000166033	0.826827	-0.18591	4.25516	3.10323e-05	0.00304422	2.18352	HTRA1
ENSG00000166171	0.39017	0.450288	3.6293	0.000354158	0.0136426	-0.0164837	DPCD
ENSG00000166183	0.136623	-3.37941	3.24084	0.00137856	0.029835	-1.22693	ASPG
ENSG00000166228	0.282217	2.23616	3.58339	0.000418437	0.0151792	-0.165862	PCBD1
ENSG00000166289	-0.401077	2.84916	-3.01798	0.00284775	0.0457552	-1.86549	PLEKHF1
ENSG00000166313	-0.30494	4.89846	-3.00295	0.00298624	0.0471685	-1.90706	APBB1
ENSG00000166340	0.188106	8.19405	3.18408	0.00166464	0.0337569	-1.3935	TPP1
ENSG00000166394	0.854769	0.117166	4.75054	3.67997e-06	0.000804018	4.13133	CYB5R2
ENSG00000166415	-0.482871	-3.13348	-3.25648	0.00130817	0.0289163	-1.18057	WDR72
ENSG00000166527	0.5284	4.35659	3.67169	0.000303164	0.0124855	0.122942	CLEC4D
ENSG00000166801	-0.218494	6.76745	-3.28715	0.00117973	0.0272248	-1.08907	FAM111A
ENSG00000166825	0.757315	8.21421	4.50968	1.0607e-05	0.00153118	3.16232	ANPEP
ENSG00000166900	0.270531	7.35369	3.02948	0.00274579	0.0446869	-1.83356	STX3
ENSG00000166926	0.202814	-3.28247	2.98582	0.00315163	0.0484918	-1.95421	MS4A6E
ENSG00000167037	-0.696849	0.928712	-5.7078	3.71568e-08	5.00387e-05	8.36757	SGSM1
ENSG00000167094	-0.596748	2.53158	-4.36717	1.9461e-05	0.00227086	2.60843	TTC16
ENSG00000167105	0.371379	-2.92926	3.53175	0.000503806	0.0169174	-0.331901	TMEM92
ENSG00000167123	-0.493494	1.06815	-2.97474	0.00326297	0.0491551	-1.98456	CERCAM
ENSG00000167397	0.276267	0.242714	3.03396	0.00270701	0.0442039	-1.82109	VKORC1
ENSG00000167460	0.273431	8.63092	3.01603	0.00286541	0.0458705	-1.87091	TPM4
ENSG00000167536	0.329926	3.88267	3.44677	0.000680728	0.0198996	-0.600469	DHRS13
ENSG00000167552	0.674606	9.279	4.67379	5.17935e-06	0.000980052	3.81811	TUBA1A
ENSG00000167553	0.387345	5.77557	3.2875	0.00117834	0.0272248	-1.08803	TUBA1C
ENSG00000167633	-0.726691	1.506	-3.44704	0.000680069	0.0198996	-0.599606	KIR3DL1
ENSG00000167642	0.234041	4.76197	4.01384	8.21782e-05	0.00545221	1.29972	SPINT2
ENSG00000167645	0.250315	4.3499	3.12017	0.00205202	0.0375355	-1.57783	YIF1B
ENSG00000167680	1.21464	0.525658	4.35214	2.07295e-05	0.00234934	2.55088	SEMA6B
ENSG00000167723	-0.425506	0.311364	-3.11181	0.00210844	0.0381686	-1.60169	TRPV3
ENSG00000167778	0.231204	5.47557	3.193	0.00161631	0.0331399	-1.3675	SPRYD3
ENSG00000167858	0.154811	-3.43856	3.17964	0.00168916	0.033959	-1.4064	TEKT1
ENSG00000167863	0.179939	5.95687	3.58399	0.000417532	0.015166	-0.163925	ATP5PD
ENSG00000167912	-0.26064	0.639877	-3.11253	0.00210354	0.0381291	-1.59964	TOX-DT
ENSG00000167984	-0.415691	6.26018	-4.95959	1.42087e-06	0.000457372	5.00508	NLRC3
ENSG00000167995	0.337865	6.04215	3.025	0.00278508	0.0451187	-1.846	BEST1
ENSG00000168229	-0.672636	1.87494	-3.56936	0.000440177	0.0155843	-0.211185	PTGDR
ENSG00000168374	0.235211	6.97157	3.15438	0.00183532	0.035718	-1.47956	ARF4
ENSG00000168461	0.35198	8.17351	4.07347	6.48641e-05	0.00489628	1.51402	RAB31
ENSG00000168502	-0.247446	0.106421	-3.01193	0.00290278	0.0461801	-1.88225	MTCL1
ENSG00000168528	0.688228	1.32514	4.60526	7.00297e-06	0.00120318	3.54195	SERINC2
ENSG00000168610	0.235628	8.4688	3.4461	0.000682328	0.0199048	-0.602562	STAT3
ENSG00000168615	0.553902	5.79486	5.06608	8.65074e-07	0.000367067	5.46153	ADAM9
ENSG00000168743	-0.37934	-2.75015	-3.6678	0.000307536	0.0125915	0.110094	NPNT
ENSG00000168758	-0.429016	4.41975	-3.63838	0.000342592	0.0134186	0.0132775	SEMA4C
ENSG00000168763	-0.212292	5.4181	-3.60812	0.000382561	0.0142896	-0.0856043	CNNM3
ENSG00000168772	-0.6699	-2.70528	-5.16428	5.4374e-07	0.000276948	5.88914	CXXC4
ENSG00000168792	-0.207623	4.64828	-3.65344	0.000324208	0.0130264	0.0627368	ABHD15
ENSG00000168807	-0.336324	4.5296	-5.18132	5.01311e-07	0.000269985	5.964	SNTB2
ENSG00000168884	0.221825	5.22547	3.00444	0.0029722	0.0470263	-1.90294	TNIP2
ENSG00000168955	0.198972	-3.47645	4.4031	1.67231e-05	0.00203346	2.74668	TM4SF20
ENSG00000169045	-0.192193	9.34281	-3.01346	0.00288875	0.0460441	-1.87801	HNRNPH1
ENSG00000169230	0.274241	7.3806	3.15708	0.00181918	0.0356267	-1.47178	PRELID1
ENSG00000169299	0.266139	5.33562	3.24611	0.00135445	0.0294955	-1.21133	PGM2
ENSG00000169403	0.458032	8.80848	3.59025	0.000408185	0.0149623	-0.143657	PTAFR
ENSG00000169432	0.456286	1.75432	4.07008	6.57464e-05	0.00493627	1.50178	SCN9A
ENSG00000169612	0.21294	4.02946	3.34195	0.000979007	0.0245805	-0.923672	RAMAC
ENSG00000169692	0.418959	4.38658	3.77437	0.000206838	0.00999615	0.466536	AGPAT2
ENSG00000169714	0.158805	9.16661	3.05131	0.00256146	0.0428772	-1.77263	CNBP
ENSG00000169744	-0.560461	-1.02947	-3.74776	0.000228562	0.0104141	0.37669	LDB2
ENSG00000169884	-0.425887	2.12732	-4.19789	3.92538e-05	0.00348985	1.96984	WNT10B
ENSG00000169896	0.33918	8.82495	3.45232	0.000667587	0.0197421	-0.583098	ITGAM
ENSG00000170017	0.268309	5.23726	3.93962	0.000109905	0.00643911	1.03678	ALCAM
ENSG00000170043	0.209121	5.69428	3.35752	0.000928054	0.0240205	-0.876208	TRAPPC1
ENSG00000170100	-0.190098	3.66109	-3.10104	0.00218325	0.0388335	-1.63235	ZNF778
ENSG00000170113	-0.238497	4.02261	-3.45959	0.000650738	0.0196167	-0.560312	NIPA1
ENSG00000170266	0.279146	6.16742	3.82878	0.000168352	0.00876124	0.651943	GLB1
ENSG00000170425	0.64155	1.33011	3.16773	0.00175671	0.0349019	-1.44098	ADORA2B
ENSG00000170439	1.34819	-1.29381	6.92379	4.86374e-11	6.81046e-07	14.5323	TMT1B
ENSG00000170486	-0.700809	1.46351	-3.35071	0.000950036	0.0242603	-0.897	KRT72
ENSG00000170522	-0.579907	2.46669	-5.27858	3.14176e-07	0.000204616	6.39481	ELOVL6
ENSG00000170689	-0.244287	-3.23977	-2.98254	0.00318421	0.048622	-1.9632	HOXB9
ENSG00000170837	0.493672	4.36834	3.56536	0.000446565	0.0157111	-0.224074	GPR27
ENSG00000170892	0.369404	5.89587	3.27159	0.00124336	0.0280713	-1.1356	TSEN34
ENSG00000170909	0.412807	5.99905	3.75215	0.000224832	0.0103568	0.391489	OSCAR
ENSG00000170919	-0.387237	3.19762	-4.44062	1.42598e-05	0.00185535	2.89207	TPT1-AS1
ENSG00000170955	0.467704	-2.55777	4.04426	7.28579e-05	0.00516553	1.40872	CAVIN3
ENSG00000170956	0.688929	5.43075	4.05027	7.11397e-05	0.00509532	1.43034	CEACAM3
ENSG00000170962	-0.576918	2.7861	-5.01117	1.11837e-06	0.000406754	5.22522	PDGFD
ENSG00000171049	0.538419	7.48858	3.29273	0.00115767	0.0270171	-1.07235	FPR2
ENSG00000171051	0.593365	10.0797	3.73339	0.000241169	0.0107776	0.328419	FPR1
ENSG00000171161	0.193412	4.89448	3.1101	0.00212013	0.0382075	-1.60655	ZNF672
ENSG00000171302	0.307028	6.33579	3.77254	0.000208264	0.0100213	0.460354	CANT1
ENSG00000171311	0.150032	3.88801	3.25862	0.0012988	0.0288217	-1.17421	EXOSC1
ENSG00000171314	0.27391	6.70505	4.07767	6.37837e-05	0.00484557	1.52925	PGAM1
ENSG00000171360	-0.199734	-3.33462	-3.10236	0.00217391	0.0387525	-1.62858	KRT38
ENSG00000171421	0.199596	2.38985	3.19895	0.0015848	0.032734	-1.35012	MRPL36
ENSG00000171451	-0.514628	1.29594	-3.27335	0.00123601	0.0280051	-1.13034	DSEL
ENSG00000171476	-0.427417	4.44913	-3.33856	0.000990427	0.024721	-0.933967	HOPX
ENSG00000171596	-0.855902	2.26478	-5.74304	3.10242e-08	5.00387e-05	8.53455	NMUR1
ENSG00000171700	0.289893	6.54486	3.23687	0.00139697	0.0301403	-1.23866	RGS19
ENSG00000172031	-0.545449	-1.73051	-3.55139	0.000469571	0.0162752	-0.268999	EPHX4
ENSG00000172426	0.638949	-0.316696	4.08164	6.27805e-05	0.00482769	1.54362	RSPH9
ENSG00000172543	-0.450721	6.5388	-3.21582	0.00149854	0.031649	-1.30069	CTSW
ENSG00000172554	0.575038	-2.06313	4.66548	5.37322e-06	0.00100991	3.78446	SNTG2
ENSG00000172594	0.579466	2.85129	4.71754	4.26474e-06	0.000871781	3.99614	SMPDL3A
ENSG00000172748	-0.256622	1.05522	-3.47662	0.000612816	0.0187767	-0.506773	ZNF596
ENSG00000172757	0.251173	9.8285	3.4783	0.000609193	0.0187375	-0.501483	CFL1
ENSG00000172803	0.300774	0.303929	3.47602	0.000614124	0.0187962	-0.508674	SNX32
ENSG00000172840	-0.266954	2.4426	-3.26468	0.00127259	0.0284656	-1.15617	PDP2
ENSG00000172867	-0.368393	-1.18956	-3.08394	0.00230705	0.0402318	-1.68081	KRT2
ENSG00000172936	0.313612	8.75583	3.97195	9.68829e-05	0.00597622	1.15078	MYD88
ENSG00000172939	0.223902	6.82423	4.20536	3.80744e-05	0.00341754	1.99756	OXSR1
ENSG00000173068	-1.0569	0.4392	-5.98165	8.96687e-09	2.51117e-05	9.68461	BNC2
ENSG00000173077	-0.186533	-3.30959	-3.31989	0.00105563	0.0256605	-0.990541	DELEC1
ENSG00000173113	0.17918	5.72399	3.29051	0.00116641	0.0271531	-1.07901	TRMT112
ENSG00000173171	0.309119	4.89473	3.11469	0.00208887	0.0380109	-1.59349	MTX1
ENSG00000173200	-0.431886	6.06478	-5.78229	2.5354e-08	4.73359e-05	8.72144	PARP15
ENSG00000173209	-0.225752	7.11809	-3.30963	0.00109315	0.0262554	-1.02152	AHSA2P
ENSG00000173213	0.562948	-1.51696	3.01165	0.00290531	0.0461801	-1.88301	TUBB8B
ENSG00000173281	0.438799	6.54578	3.99602	8.81535e-05	0.00567526	1.2362	PPP1R3B
ENSG00000173482	-0.508157	3.03756	-2.98443	0.00316536	0.0485465	-1.95801	PTPRM
ENSG00000173757	0.1892	8.59457	3.1123	0.00210511	0.0381331	-1.6003	STAT5B
ENSG00000173862	-0.214612	-3.32491	-2.98171	0.0031925	0.048622	-1.96548
ENSG00000174171	-0.531526	3.53516	-4.44904	1.37568e-05	0.00181726	2.92485
ENSG00000174482	-0.849468	-0.867846	-4.76525	3.44498e-06	0.000804018	4.19184	LINGO2
ENSG00000174652	-0.230514	6.63574	-3.15049	0.0018589	0.0359528	-1.49081	ZNF266
ENSG00000174695	0.215585	7.57699	4.41492	1.59061e-05	0.00197978	2.79237	TMEM167A
ENSG00000174705	0.602426	0.231621	3.09273	0.0022426	0.0395413	-1.65592	SH3PXD2B
ENSG00000174827	-0.428403	-2.38709	-3.71761	0.00025577	0.011227	0.275591	PDZK1
ENSG00000174837	0.368003	6.46427	3.41029	0.000773241	0.0216114	-0.713945	ADGRE1
ENSG00000175066	-0.33592	5.10785	-3.63941	0.000341311	0.0134125	0.0166371	GK5
ENSG00000175203	0.150688	6.01112	3.4317	0.000717611	0.0205415	-0.647475	DCTN2
ENSG00000175265	-0.438058	5.91366	-3.95021	0.000105468	0.00629774	1.07402	GOLGA8A
ENSG00000175274	0.445673	5.54113	4.00323	8.56858e-05	0.00559354	1.26189	TP53I11
ENSG00000175416	0.275712	4.94394	3.08268	0.00231643	0.0403179	-1.68438	CLTB
ENSG00000175455	-0.259578	5.03654	-3.58236	0.000420005	0.0152038	-0.16921	CCDC14
ENSG00000175471	0.277825	5.21171	3.7224	0.000251252	0.0110634	0.291604	MCTP1
ENSG00000175538	0.481865	5.28963	3.43773	0.000702638	0.0203911	-0.628693	KCNE3
ENSG00000175567	0.216624	8.18874	3.14058	0.00192007	0.0363568	-1.51933	UCP2
ENSG00000175893	-0.230361	4.06806	-2.98714	0.00313858	0.0484542	-1.95058	ZDHHC21
ENSG00000176049	-0.459722	2.10258	-3.78479	0.000198879	0.00973705	0.501853	JAKMIP2
ENSG00000176124	-0.234378	1.18125	-3.11659	0.00207597	0.03785	-1.58804	DLEU1
ENSG00000176318	0.114142	-3.42031	3.02619	0.0027746	0.0450711	-1.8427	FOXN3P1
ENSG00000176393	0.218257	6.17373	3.12943	0.00199114	0.0368384	-1.55133	RNPEP
ENSG00000176410	0.184613	2.26939	4.19372	3.99282e-05	0.00352196	1.95436	DNAJC30
ENSG00000176422	-0.207147	3.74407	-2.97064	0.00330513	0.0494182	-1.99578	SPRYD4
ENSG00000176485	-0.303448	3.18373	-3.09709	0.00221126	0.0391443	-1.64355	PLAAT3
ENSG00000176720	-0.668776	-0.42289	-3.44457	0.000685994	0.0199615	-0.607336	BOK
ENSG00000176771	-0.564472	-1.85719	-4.27156	2.9e-05	0.00292138	2.24514	NCKAP5
ENSG00000176788	0.5589	7.03132	3.85171	0.000154251	0.00835551	0.730796	BASP1
ENSG00000176871	0.185862	5.93403	3.52008	0.000525244	0.0173655	-0.369131	WSB2
ENSG00000176953	-0.185286	5.98263	-3.61287	0.000376013	0.0142034	-0.0701391	NFATC2IP
ENSG00000177096	0.293112	1.91558	2.97043	0.00330735	0.0494249	-1.99636	PHETA2
ENSG00000177112	0.623397	-0.785444	4.31577	2.41352e-05	0.00257979	2.41231	IRAG1-AS1
ENSG00000177156	0.451811	8.6299	3.96244	0.000100552	0.00613116	1.11717	TALDO1
ENSG00000177191	0.497627	3.49563	2.96501	0.00336378	0.0499749	-2.01114	B3GNT8
ENSG00000177291	0.180968	-3.31903	3.48285	0.000599469	0.0185918	-0.487129	GJD4
ENSG00000177352	0.2478	3.86619	2.98202	0.00318945	0.048622	-1.96464	CCDC71
ENSG00000177406	0.190953	3.44274	3.29691	0.0011414	0.0268162	-1.05981	NINJ2-AS1
ENSG00000177628	0.397334	5.64711	4.08946	6.08471e-05	0.0047334	1.57198	GBA1
ENSG00000177663	0.274888	8.33995	3.21293	0.00151299	0.0319062	-1.30917	IL17RA
ENSG00000177679	0.186693	-3.02313	3.4033	0.000792271	0.0219028	-0.735579	SRRM3
ENSG00000177699	0.285858	-3.03798	3.214	0.00150759	0.0318161	-1.30601
ENSG00000177868	0.194398	3.78627	3.02315	0.00280149	0.0452455	-1.85115	SVBP
ENSG00000177885	0.273843	8.89327	4.80664	2.859e-06	0.000692271	4.36288	GRB2
ENSG00000178028	-0.204752	5.72631	-3.84117	0.000160591	0.00848555	0.694482	DMAP1
ENSG00000178295	-0.234234	3.64024	-3.13749	0.00193952	0.0364432	-1.5282	GEN1
ENSG00000178342	0.151741	-3.42208	3.08666	0.0022869	0.040003	-1.67311	KCNG2
ENSG00000178458	0.39881	-0.381604	3.32837	0.00102556	0.0253988	-0.964899	H3P16
ENSG00000178878	-0.345294	0.393313	-3.42599	0.000732063	0.0207777	-0.66523	APOLD1
ENSG00000178913	0.169118	7.71453	3.25891	0.00129754	0.0288217	-1.17335	TAF7
ENSG00000178965	-0.653939	-1.32693	-3.82937	0.000167972	0.00876124	0.653978	ERICH3
ENSG00000178971	-0.245388	7.03862	-3.41925	0.000749484	0.0211203	-0.686169	CTC1
ENSG00000178997	0.253644	-3.04685	3.72187	0.000251749	0.0110679	0.28983	EXD1
ENSG00000179071	-0.279006	-3.33036	-3.22578	0.00144964	0.0308254	-1.27138	CCDC89
ENSG00000179163	0.349256	4.80902	4.16043	4.57179e-05	0.0038281	1.83137	FUCA1
ENSG00000179222	-0.15088	4.90517	-2.98263	0.00318337	0.048622	-1.96297	MAGED1
ENSG00000179271	0.303984	3.16312	4.73519	3.94164e-06	0.000829967	4.06835	GADD45GIP1
ENSG00000179542	0.471542	2.06484	3.1297	0.00198942	0.0368384	-1.55057	SLITRK4
ENSG00000179840	0.423516	0.329826	4.22621	3.49577e-05	0.0032852	2.07519	PIK3CD-AS1
ENSG00000179841	-0.722896	2.58907	-4.62672	6.37398e-06	0.00112266	3.62808	AKAP5
ENSG00000179918	0.1748	5.75348	3.06048	0.00248746	0.0420661	-1.74692	SEPHS2
ENSG00000179958	0.188331	3.68733	3.45352	0.000664783	0.01973	-0.579346	DCTPP1
ENSG00000180096	-0.195982	6.16836	-3.04064	0.00265005	0.0437587	-1.80245	SEPTIN1
ENSG00000180098	0.126261	3.99312	3.19468	0.00160735	0.0330498	-1.36259	TRNAU1AP
ENSG00000180245	-0.406796	-2.35985	-3.22423	0.00145717	0.0309621	-1.27596	RRH
ENSG00000180316	0.421769	1.7736	3.50309	0.000557978	0.0178994	-0.423118	PNPLA1
ENSG00000180549	0.476084	3.67117	2.97218	0.00328931	0.0493396	-1.99158	FUT7
ENSG00000180644	-0.765965	7.30457	-5.71197	3.63727e-08	5.00387e-05	8.38731	PRF1
ENSG00000180739	-0.670273	4.29073	-5.19161	4.77276e-07	0.000267322	6.00928	S1PR5
ENSG00000180992	0.214684	3.69376	3.2773	0.00121965	0.0277468	-1.11855	MRPL14
ENSG00000181036	-0.7718	4.31125	-5.04994	9.33081e-07	0.000384488	5.39188	FCRL6
ENSG00000181104	-0.590092	4.18585	-4.38152	1.83196e-05	0.00217389	2.66354	F2R
ENSG00000181109	-0.264824	-3.08416	-3.30699	0.00110299	0.0263154	-1.02946	OR52P1
ENSG00000181274	0.526825	7.04909	4.1559	4.65643e-05	0.00386953	1.81471	FRAT2
ENSG00000181577	0.487379	-2.64225	3.62384	0.000361283	0.0138293	-0.0343341	LINC03040
ENSG00000181619	-0.428372	-0.49374	-3.80095	0.000187097	0.00937325	0.556837	GPR135
ENSG00000181817	0.286135	5.11441	3.30987	0.00109225	0.0262554	-1.02078	LSM10
ENSG00000181852	0.164471	6.1449	3.43169	0.000717637	0.0205415	-0.647507	RNF41
ENSG00000181904	-0.215774	4.81025	-3.14284	0.00190596	0.0362612	-1.51283	C5orf24
ENSG00000182077	0.275802	-3.43245	4.03432	7.57859e-05	0.00521252	1.37304	PTCHD3
ENSG00000182117	0.361464	6.64627	3.40204	0.000795739	0.0219337	-0.739466	NOP10
ENSG00000182118	0.457385	0.491086	4.44564	1.39578e-05	0.00182658	2.91161	FAM89A
ENSG00000182173	-0.348148	4.6037	-4.62755	6.35088e-06	0.00112266	3.6314	TSEN54
ENSG00000182324	-0.379582	-0.315955	-3.30102	0.00112559	0.0265656	-1.04744	KCNJ14
ENSG00000182541	0.450384	7.9672	3.01166	0.0029052	0.0461801	-1.88298	LIMK2
ENSG00000182575	-0.185506	-2.84002	-3.18169	0.00167781	0.0339013	-1.40045	NXPH3
ENSG00000182718	0.321395	8.64691	3.51959	0.000526156	0.0173655	-0.37068	ANXA2
ENSG00000182782	0.84945	5.38674	4.49323	1.13855e-05	0.00160226	3.09761	HCAR2
ENSG00000182985	-0.536727	1.19582	-4.81888	2.70506e-06	0.0006704	4.41367	CADM1
ENSG00000183019	0.781542	3.74519	4.16003	4.57923e-05	0.0038281	1.82989	MCEMP1
ENSG00000183023	0.279174	5.76032	2.97763	0.00323362	0.0488607	-1.97666	SLC8A1
ENSG00000183087	0.512173	3.02937	3.8554	0.000152092	0.00827178	0.743504	GAS6
ENSG00000183171	-0.339937	-2.95913	-3.39644	0.000811374	0.0220886	-0.756775
ENSG00000183255	0.227609	7.22111	3.49489	0.000574449	0.0181574	-0.449085	PTTG1IP
ENSG00000183397	-0.389439	-0.297304	-3.26629	0.00126575	0.0283579	-1.1514	TEKTIP1
ENSG00000183508	-0.439595	6.72322	-3.9626	0.000100488	0.00613116	1.11774	TENT5C
ENSG00000183542	-0.352935	-3.0359	-3.15921	0.00180652	0.035478	-1.46562	KLRC4
ENSG00000183578	0.545687	-2.39286	4.62819	6.33303e-06	0.00112266	3.63398	TNFAIP8L3
ENSG00000183597	0.243765	5.58893	2.96544	0.00335933	0.0499352	-2.00998	TANGO2
ENSG00000183607	-0.144279	-3.45252	-3.61355	0.000375077	0.0142034	-0.0679059	GKN2
ENSG00000183621	0.386605	4.39002	4.27302	2.88248e-05	0.00292138	2.25066	ZNF438
ENSG00000183648	0.255366	4.65848	3.10835	0.00213223	0.0383646	-1.61156	NDUFB1
ENSG00000183718	-0.205541	5.53693	-3.94829	0.000106258	0.00630823	1.06727	TRIM52
ENSG00000183726	0.175641	7.5107	3.13782	0.00193744	0.0364432	-1.52726	TMEM50A
ENSG00000183762	0.821777	5.295	3.58631	0.000414048	0.015113	-0.156424	KREMEN1
ENSG00000183784	0.408002	1.1529	3.3468	0.00096285	0.0243361	-0.908897	DOCK8-AS1
ENSG00000183935	0.349552	2.35858	4.7471	3.73711e-06	0.000804018	4.1172	HTR7P1
ENSG00000184009	0.263926	10.9597	3.92904	0.00011452	0.00661887	0.999614	ACTG1
ENSG00000184083	-0.245054	2.50016	-3.47787	0.000610125	0.0187375	-0.502847	FAM120C
ENSG00000184260	0.362255	-2.18344	3.12896	0.00199421	0.0368428	-1.55268	H2AC20
ENSG00000184349	-0.851851	-0.938794	-5.44052	1.42345e-07	0.000117246	7.1256	EFNA5
ENSG00000184497	0.373722	0.0460893	3.35531	0.000935143	0.0240585	-0.882968	TMEM255B
ENSG00000184557	0.754335	6.68856	4.66336	5.42378e-06	0.00101262	3.77588	SOCS3
ENSG00000184678	0.484579	4.32516	3.67189	0.000302943	0.0124855	0.123596	H2BC21
ENSG00000184731	-0.500907	-0.726097	-3.36625	0.000900605	0.0235898	-0.849536	FAM110C
ENSG00000184785	0.513191	-1.28722	3.93673	0.000111148	0.00649833	1.02662	SMIM10
ENSG00000184831	0.207173	1.38217	3.2447	0.00136085	0.0295889	-1.2155	APOO
ENSG00000184863	-0.191626	7.31489	-3.35094	0.000949299	0.0242603	-0.896311	RBM33
ENSG00000184916	-0.331792	-0.318499	-3.18559	0.00165634	0.0336373	-1.38909	JAG2
ENSG00000184925	-0.372826	-0.691204	-3.61025	0.000379613	0.0142507	-0.0786734	LCN12
ENSG00000185070	0.12637	-3.44196	3.28998	0.00116849	0.027179	-1.08059	FLRT2
ENSG00000185189	-0.260137	3.88553	-3.20328	0.00156219	0.0324789	-1.33743	NRBP2
ENSG00000185201	0.468692	9.39531	3.0351	0.00269717	0.0440689	-1.8179	IFITM2
ENSG00000185222	0.313093	-0.465138	3.27652	0.00122284	0.0277742	-1.12086	TCEAL9
ENSG00000185404	-0.219332	5.84688	-4.25366	3.12246e-05	0.00304684	2.1779	SP140L
ENSG00000185482	0.318026	4.13439	3.07915	0.00234285	0.0405367	-1.69434	STAC3
ENSG00000185513	-0.24363	2.66617	-3.05191	0.00255654	0.0428462	-1.77095	L3MBTL1
ENSG00000185627	0.143329	6.94747	2.97164	0.00329478	0.0493604	-1.99304	PSMD13
ENSG00000185651	0.163538	6.15322	3.58107	0.000421972	0.0152482	-0.17339	UBE2L3
ENSG00000185697	-0.606109	5.1286	-5.56728	7.57073e-08	7.37814e-05	7.70912	MYBL1
ENSG00000185862	0.25517	9.02009	3.3636	0.000908853	0.0237651	-0.857635	EVI2B
ENSG00000185897	0.745777	-0.484235	4.65279	5.68305e-06	0.00104022	3.73312	FFAR3
ENSG00000185920	-0.503353	3.69542	-4.37096	1.91526e-05	0.00224422	2.62299	PTCH1
ENSG00000186049	-0.601223	1.2274	-3.16438	0.00177613	0.0352021	-1.45067	KRT73
ENSG00000186076	0.369626	-2.129	3.63137	0.000351493	0.0135961	-0.00971318
ENSG00000186407	0.449669	8.90507	3.16763	0.00175725	0.0349019	-1.44125	CD300E
ENSG00000186431	0.69604	6.27048	3.58532	0.000415534	0.015113	-0.159631	FCAR
ENSG00000186648	-0.582424	1.38508	-3.68564	0.000287954	0.0121448	0.169142	CARMIL3
ENSG00000186806	0.366083	-0.111038	4.35229	2.07166e-05	0.00234934	2.55145	VSIG10L
ENSG00000186818	0.575649	5.64843	4.80999	2.81606e-06	0.000691787	4.37676	LILRB4
ENSG00000186834	-0.219543	5.68542	-4.51157	1.05211e-05	0.00153118	3.16975	HEXIM1
ENSG00000187049	0.259751	3.27532	3.55054	0.000471007	0.0163048	-0.27173	TMEM216
ENSG00000187116	0.605385	7.43579	3.9153	0.00012078	0.00691706	0.951539	LILRA5
ENSG00000187118	-0.287652	3.18341	-2.96785	0.00333412	0.0497718	-2.0034	CMC1
ENSG00000187446	0.265635	7.14228	4.35071	2.08543e-05	0.00234934	2.54541	CHP1
ENSG00000187775	0.54533	-1.23259	4.30561	2.51782e-05	0.00264898	2.37378	DNAH17
ENSG00000187950	0.193936	-3.22669	3.73572	0.000239078	0.010747	0.336245	OVCH1
ENSG00000188000	0.741466	-2.25803	3.05918	0.00249778	0.0422151	-1.75055	OR7D2
ENSG00000188010	0.413767	0.82973	3.76894	0.000211103	0.0100543	0.448168	MORN2
ENSG00000188021	0.169225	5.80103	3.60678	0.000384432	0.0143156	-0.0899723	UBQLN2
ENSG00000188037	0.551975	-1.40451	3.76212	0.000216587	0.0101843	0.425095	CLCN1
ENSG00000188042	-0.363459	8.16186	-4.52192	1.00614e-05	0.00149878	3.21057	ARL4C
ENSG00000188153	-0.228872	-3.35371	-3.16328	0.00178254	0.0352553	-1.45384	COL4A5
ENSG00000188219	0.305175	-2.31404	2.99373	0.00307428	0.048071	-1.93248	POTEE
ENSG00000188322	-0.47155	4.14349	-4.54977	8.91902e-06	0.00140038	3.32074	SBK1
ENSG00000188404	0.442277	11.0444	4.7583	3.55418e-06	0.000804018	4.16322	SELL
ENSG00000188612	0.144669	6.2995	3.19411	0.00161036	0.0330874	-1.36424	SUMO2
ENSG00000188760	-0.310517	-1.71331	-3.16773	0.00175669	0.0349019	-1.44097	TMEM198
ENSG00000188765	0.353677	-0.455202	3.31085	0.00108864	0.0262067	-1.01785	TMSB4XP2
ENSG00000188786	0.272065	6.3322	3.65304	0.000324682	0.0130268	0.0614266	MTF1
ENSG00000188959	0.304102	-2.89615	3.3167	0.00106716	0.0258632	-1.00018	C9orf152
ENSG00000189007	-0.284343	3.55126	-3.29623	0.00114401	0.026855	-1.06183	ADAT2
ENSG00000189060	0.46306	5.20603	3.5516	0.000469214	0.0162752	-0.26832	H1-0
ENSG00000189077	0.368334	4.9732	3.3843	0.000846219	0.0226779	-0.794171	TMEM120A
ENSG00000189127	0.614768	0.643371	2.9877	0.00313308	0.0484494	-1.94905	ANKRD34B
ENSG00000189157	0.284345	-3.07479	3.35632	0.000931911	0.0240585	-0.879893	FAM47E
ENSG00000189159	0.346216	6.14386	3.79195	0.000193575	0.00959481	0.526187	JPT1
ENSG00000189171	-0.355083	-1.15204	-3.73325	0.000241298	0.0107776	0.327937	S100A13
ENSG00000189190	-0.40392	3.89964	-3.86936	0.000144174	0.00794804	0.791727	ZNF600
ENSG00000189221	0.46627	-2.8294	2.98662	0.00314373	0.0484802	-1.95202	MAOA
ENSG00000189350	-0.446814	1.21918	-3.66406	0.000311795	0.0126732	0.0977563	TOGARAM2
ENSG00000189430	-0.607889	2.04039	-4.17811	4.25488e-05	0.00367034	1.89661	NCR1
ENSG00000196139	-0.377587	2.7067	-2.98288	0.0031808	0.048622	-1.96227	AKR1C3
ENSG00000196154	0.400291	9.53861	4.23323	3.39641e-05	0.00321339	2.10141	S100A4
ENSG00000196159	-0.885243	-0.616971	-5.00237	1.16513e-06	0.000418326	5.18755	FAT4
ENSG00000196169	-0.598801	0.186605	-3.34676	0.000962985	0.0243361	-0.909022	KIF19
ENSG00000196189	0.394466	7.19215	3.62683	0.000357364	0.0137284	-0.0245594	SEMA4A
ENSG00000196236	-0.169644	3.69142	-3.19825	0.00158848	0.032734	-1.35217	XPNPEP3
ENSG00000196323	-0.223943	6.8726	-4.00819	8.40272e-05	0.0055239	1.27958	ZBTB44
ENSG00000196335	-0.413149	-1.73084	-3.95922	0.000101826	0.00617235	1.10579	STK31
ENSG00000196352	0.454715	8.15092	4.49943	1.1086e-05	0.00156799	3.12196	CD55
ENSG00000196405	-0.229796	8.23639	-3.37771	0.000865686	0.0230452	-0.81439	EVL
ENSG00000196415	0.459131	-2.61122	3.51718	0.00053069	0.0174039	-0.378344	PRTN3
ENSG00000196458	-0.263921	3.53473	-3.13383	0.00196279	0.0365721	-1.5387	ZNF605
ENSG00000196586	-0.710897	1.08689	-4.35461	2.05156e-05	0.00234934	2.56033	MYO6
ENSG00000196636	0.285763	2.63641	3.28926	0.00117136	0.0272061	-1.08276	SDHAF3
ENSG00000196663	0.348463	6.01743	3.11037	0.00211831	0.0382075	-1.6058	TECPR2
ENSG00000196696	-0.399584	1.43408	-3.68017	0.000293829	0.0122269	0.151013	PDXDC2P-NPIPB14P
ENSG00000196776	-0.128066	7.80799	-2.97752	0.0032347	0.0488607	-1.97695	CD47
ENSG00000196810	-0.24721	4.23816	-3.83423	0.000164894	0.00863793	0.670644	CTBP1-DT
ENSG00000196865	-0.274777	4.52971	-3.38678	0.000838988	0.0225488	-0.78654	NHLRC2
ENSG00000196914	-0.33815	4.68176	-4.0325	7.63349e-05	0.00521252	1.3665	ARHGEF12
ENSG00000196968	-0.328254	3.98454	-4.93444	1.59575e-06	0.000478437	4.89838	FUT11
ENSG00000197006	0.326532	7.41399	4.89242	1.93544e-06	0.000532874	4.72106	METTL9
ENSG00000197024	-0.14651	4.71686	-3.13948	0.00192697	0.0364432	-1.52248	ZNF398
ENSG00000197057	-0.700818	2.08812	-4.74665	3.74462e-06	0.000804018	4.11536	DTHD1
ENSG00000197077	-0.680909	3.01778	-4.75384	3.62588e-06	0.000804018	4.14491	KIAA1671
ENSG00000197140	0.289483	-2.87937	2.9647	0.00336706	0.0499971	-2.01199	ADAM32
ENSG00000197180	0.29057	-0.0971794	3.43325	0.000713742	0.0205219	-0.64266	ATP6AP1-DT
ENSG00000197183	-0.28131	6.08281	-3.26076	0.00128949	0.0287539	-1.16784	NOL4L
ENSG00000197208	0.522065	4.30176	3.57739	0.000427615	0.0153909	-0.185278	SLC22A4
ENSG00000197249	0.511293	10.1463	4.11188	5.56164e-05	0.00439982	1.6535	SERPINA1
ENSG00000197536	-0.29815	4.66333	-3.63384	0.000348332	0.0135328	-0.00161614	CARINH
ENSG00000197548	0.227934	5.49682	3.04364	0.00262488	0.0435743	-1.79408	ATG7
ENSG00000197601	0.183581	7.01809	3.30806	0.00109901	0.0263059	-1.02626	FAR1
ENSG00000197632	1.47459	0.676302	6.85269	7.33041e-11	6.84294e-07	14.1505	SERPINB2
ENSG00000197712	0.337582	1.12873	3.08609	0.00229115	0.0400522	-1.67474	FAM114A1
ENSG00000197746	0.301551	12.1615	3.07432	0.00237951	0.0408072	-1.70797	PSAP
ENSG00000197747	0.351006	7.60732	3.62409	0.000360954	0.0138293	-0.0335178	S100A10
ENSG00000197753	0.34916	-1.17682	3.5741	0.00043272	0.0154637	-0.195897	LHFPL5
ENSG00000197766	0.535115	4.50156	3.20093	0.00157443	0.0326848	-1.34432	CFD
ENSG00000197816	-0.468743	0.0472303	-3.34593	0.000965755	0.0243438	-0.911572	CCDC180
ENSG00000197837	-0.258048	1.21371	-3.00822	0.00293695	0.0465737	-1.89249	H4C16
ENSG00000197912	-0.199296	6.43846	-2.96647	0.00334847	0.0498003	-2.00716	SPG7
ENSG00000197956	0.461005	9.26964	4.40239	1.67731e-05	0.00203346	2.74397	S100A6
ENSG00000197961	-0.274532	5.62395	-3.64293	0.00033694	0.0133277	0.0281938	ZNF121
ENSG00000197969	-0.334175	5.85987	-3.47148	0.00062405	0.0190376	-0.522974	VPS13A
ENSG00000198053	0.410067	8.29649	3.76593	0.000213508	0.0101344	0.437975	SIRPA
ENSG00000198060	0.149304	5.30639	3.12359	0.00202935	0.0372021	-1.56805	MARCHF5
ENSG00000198225	0.363752	-0.803158	4.15212	4.72819e-05	0.0038945	1.80083	FKBP1C
ENSG00000198258	0.245001	6.19871	3.38157	0.000854228	0.022827	-0.802546	UBL5
ENSG00000198363	0.42697	5.8794	3.61367	0.000374917	0.0142034	-0.0675232	ASPH
ENSG00000198420	-0.259778	2.69654	-3.1924	0.00161948	0.0331399	-1.36923	TCAF1
ENSG00000198431	0.213611	6.88368	3.11857	0.00206267	0.037681	-1.58238	TXNRD1
ENSG00000198482	-0.212831	3.9956	-3.16361	0.00178066	0.0352553	-1.45291	ZNF808
ENSG00000198483	0.572272	-1.99168	4.75979	3.5304e-06	0.000804018	4.16938	ANKRD35
ENSG00000198574	-0.645445	4.3019	-4.01636	8.13636e-05	0.00543816	1.30874	SH2D1B
ENSG00000198734	0.670194	5.91243	6.71566	1.6045e-10	1.00819e-06	13.4217	F5
ENSG00000198736	0.667507	7.49963	3.86612	0.000145975	0.00801572	0.780534	MSRB1
ENSG00000198740	-0.144892	5.9987	-3.11035	0.00211843	0.0382075	-1.60585	ZNF652
ENSG00000198743	-0.32364	4.90341	-3.78598	0.000197988	0.00971043	0.505893	SLC5A3
ENSG00000198756	-0.628813	0.935674	-3.64176	0.000338388	0.0133473	0.0243488	COLGALT2
ENSG00000198805	0.461304	6.53838	3.43539	0.000708402	0.0204524	-0.635971	PNP
ENSG00000198821	-0.37453	7.13448	-5.61932	5.82487e-08	6.7969e-05	7.95157	CD247
ENSG00000198833	0.348367	8.02092	4.7589	3.54461e-06	0.000804018	4.16569	UBE2J1
ENSG00000198843	0.258265	7.13576	4.05718	6.92133e-05	0.00503518	1.45521	SELENOT
ENSG00000198846	-0.455735	3.85469	-4.82358	2.64807e-06	0.000666451	4.43321	TOX
ENSG00000198848	0.792888	4.50878	3.32558	0.00103536	0.0255015	-0.973339	CES1
ENSG00000198885	-0.355759	2.59369	-3.76446	0.000214685	0.0101558	0.433029	ITPRIPL1
ENSG00000198892	0.371452	-0.259351	3.15466	0.00183368	0.035718	-1.47877	SHISA4
ENSG00000198898	0.305081	7.73122	4.03893	7.44146e-05	0.00519696	1.38957	CAPZA2
ENSG00000198911	0.276593	6.93824	3.88182	0.000137436	0.00766715	0.834911	SREBF2
ENSG00000198912	-0.149005	4.97583	-3.13289	0.00196886	0.0366122	-1.54142	C1orf174
ENSG00000198929	0.463497	-2.27386	4.0178	8.09025e-05	0.00542027	1.31388	NOS1AP
ENSG00000198934	-0.278868	2.47238	-3.46221	0.000644766	0.0195207	-0.552094	MAGEE1
ENSG00000198951	0.283091	6.96103	2.97846	0.00322525	0.0488383	-1.9744	NAGA
ENSG00000198964	0.218839	5.20574	4.46653	1.27666e-05	0.00174404	2.99305	SGMS1
ENSG00000200278	0.289888	-2.99401	3.22639	0.00144669	0.0308254	-1.26958	RNA5SP352
ENSG00000202343	0.110151	-3.48296	3.39776	0.000807653	0.0220667	-0.752687
ENSG00000203710	0.603097	7.33693	6.20998	2.64942e-09	9.27463e-06	10.8158	CR1
ENSG00000203865	0.300648	0.737077	4.89171	1.94169e-06	0.000532874	4.7181	ATP1A1-AS1
ENSG00000203872	-0.429724	-1.03863	-4.04191	7.35417e-05	0.00518774	1.40026	C6orf163
ENSG00000204020	0.418503	2.62653	3.02566	0.00277928	0.0450948	-1.84417	LIPN
ENSG00000204116	-0.31806	4.04918	-3.46438	0.00063985	0.0194221	-0.54527	CHIC1
ENSG00000204311	-0.331532	0.0774548	-3.22666	0.00144541	0.0308254	-1.2688	PJVK
ENSG00000204356	0.217179	5.78086	3.46145	0.000646493	0.0195308	-0.554478	NELFE
ENSG00000204386	0.341195	5.43727	4.15379	4.69646e-05	0.00389126	1.80694	NEU1
ENSG00000204388	0.527975	1.02806	3.33881	0.000989591	0.024721	-0.933217	HSPA1B
ENSG00000204389	0.530426	5.27829	3.16956	0.00174618	0.0348056	-1.43568	HSPA1A
ENSG00000204392	0.214653	3.43262	3.30308	0.00111775	0.0265052	-1.04125	LSM2
ENSG00000204397	0.328794	6.26267	3.08161	0.00232439	0.0403312	-1.68739	CARD16
ENSG00000204438	0.204808	4.28854	3.28076	0.00120548	0.0275588	-1.1082	GPANK1
ENSG00000204472	0.344147	8.10686	3.40946	0.000775473	0.0216306	-0.716511	AIF1
ENSG00000204482	0.347622	8.30565	3.20061	0.00157608	0.0326948	-1.34525	LST1
ENSG00000204619	0.211293	6.31128	3.9779	9.46491e-05	0.00590901	1.17188	PPP1R11
ENSG00000204767	0.438148	-1.64343	2.99832	0.00303013	0.0475932	-1.91983	INSYN2B
ENSG00000204936	1.49844	0.785313	3.93089	0.000113696	0.00660593	1.00614	CD177
ENSG00000205045	-0.513313	3.71777	-4.01227	8.26863e-05	0.00545221	1.29414	SLFN12L
ENSG00000205155	0.312418	2.2523	3.52516	0.000515804	0.0171825	-0.35293	PSENEN
ENSG00000205300	0.263574	-3.33733	4.3265	2.30781e-05	0.00250504	2.4531
ENSG00000205302	0.168958	7.32812	3.05396	0.00253984	0.0427196	-1.7652	SNX2
ENSG00000205336	-0.785867	5.7628	-4.93306	1.60589e-06	0.000478437	4.89256	ADGRG1
ENSG00000205352	0.266964	6.74718	3.23539	0.00140391	0.030197	-1.24305	PRR13
ENSG00000205707	0.194208	3.83686	3.17616	0.00170864	0.0341967	-1.41651	ETFRF1
ENSG00000205846	0.539736	1.1659	3.1509	0.00185639	0.0359528	-1.48962	CLEC6A
ENSG00000205856	0.281498	-2.89696	3.16327	0.00178259	0.0352553	-1.45387	C22orf42
ENSG00000206560	0.252519	5.72699	3.9231	0.000117186	0.00675267	0.978822	ANKRD28
ENSG00000206561	-0.589184	2.43384	-4.64088	5.98924e-06	0.00107518	3.68507	COLQ
ENSG00000207181	-0.10978	-3.52831	-3.12693	0.00200741	0.036942	-1.55849	SNORA14B
ENSG00000211664	-0.578	-0.511897	-3.24732	0.00134897	0.0294468	-1.20774	IGLV2-18
ENSG00000211668	-0.463013	4.04624	-2.96694	0.00334361	0.0498003	-2.00589	IGLV2-11
ENSG00000211689	-0.633574	2.85041	-4.93599	1.58436e-06	0.000478437	4.90496	TRGC1
ENSG00000211693	-0.315472	-3.14237	-3.11396	0.00209381	0.0380514	-1.59557	TRGV11
ENSG00000211695	-0.526126	2.41885	-3.68983	0.000283526	0.0120249	0.183055	TRGV9
ENSG00000213026	0.305681	-3.1459	4.74621	3.75206e-06	0.000804018	4.11354	CFL1P4
ENSG00000213275	0.28479	-3.02376	3.27744	0.00121905	0.0277468	-1.11811	IFITM9P
ENSG00000213303	0.146732	-3.43508	2.97877	0.00322208	0.0488383	-1.97354	RPS12P32
ENSG00000213373	0.504746	0.792846	3.01592	0.00286639	0.0458705	-1.87121	LINC00671
ENSG00000213463	-0.263505	4.09097	-3.54676	0.000477445	0.0163458	-0.283868	SYNJ2BP
ENSG00000213512	-0.379158	-2.79586	-3.05455	0.00253503	0.0426901	-1.76354	GBP7
ENSG00000213557	-0.396576	-1.90077	-2.99688	0.0030439	0.0476759	-1.92379	RPL31P43
ENSG00000213671	-0.334995	-3.14893	-3.68981	0.000283547	0.0120249	0.182989	OLA1P2
ENSG00000213699	0.251158	4.76152	3.2321	0.00141939	0.03039	-1.25274	SLC35F6
ENSG00000213719	0.336645	9.38156	3.39919	0.000803654	0.0219789	-0.748272	CLIC1
ENSG00000213763	0.43263	-0.496557	3.75726	0.000220572	0.0102693	0.408693	ACTBP2
ENSG00000213949	0.46487	3.19041	3.93249	0.000112994	0.0065788	1.01173	ITGA1
ENSG00000214026	0.311123	3.98084	3.86321	0.000147614	0.00808989	0.770459	MRPL23
ENSG00000214146	0.323708	-3.0051	4.22109	3.56991e-05	0.00332144	2.05612	LINC02026
ENSG00000214212	0.475613	6.43946	3.91793	0.000119559	0.00686114	0.96072	C19orf38
ENSG00000214279	-0.657684	2.80328	-4.03246	7.63467e-05	0.00521252	1.36636	SCART1
ENSG00000214391	0.302971	-2.27992	3.11764	0.00206894	0.0377463	-1.58505	TUBAP2
ENSG00000214402	-0.955679	-0.538918	-6.6954	1.80002e-10	1.00819e-06	13.3147	LCNL1
ENSG00000214530	0.370804	3.77421	3.04154	0.00264251	0.0436965	-1.79995	STARD10
ENSG00000214549	-0.157364	-3.45474	-3.84455	0.000158531	0.00846548	0.706117	SDHCP2
ENSG00000214595	-0.30569	2.12255	-3.13617	0.00194792	0.0364812	-1.53201	EML6
ENSG00000214944	-0.629741	-0.873761	-3.93321	0.000112678	0.00657407	1.01426	ARHGEF28
ENSG00000215196	0.657975	-1.67957	4.54428	9.13396e-06	0.0014019	3.29897	BASP1-AS1
ENSG00000215244	0.403196	0.413404	3.60766	0.0003832	0.0142896	-0.0870974	LINC02649
ENSG00000215326	0.261389	-3.03399	3.25551	0.00131242	0.0289631	-1.18344	GPX1P2
ENSG00000215840	0.311192	-2.15927	3.27742	0.00121917	0.0277468	-1.1182
ENSG00000218565	0.595781	-1.81964	3.25201	0.00132795	0.0291887	-1.19385
ENSG00000218582	0.280204	-2.66444	3.02371	0.00279652	0.0452141	-1.84959	GAPDHP63
ENSG00000219329	-0.100515	-3.59863	-3.15808	0.00181322	0.0355846	-1.46888
ENSG00000220925	0.281449	-1.30859	3.0765	0.00236289	0.0406717	-1.70182	IGBP1-AS2
ENSG00000221937	0.304223	-3.10102	3.3217	0.00104915	0.0256382	-0.985077	TAS2R40
ENSG00000221949	0.431739	-1.54347	3.60803	0.000382681	0.0142896	-0.085885	LINC01465
ENSG00000221957	-0.73542	1.41889	-3.45272	0.000666651	0.0197421	-0.581848	KIR2DS4
ENSG00000223374	0.280248	-1.52527	3.15099	0.00185586	0.0359528	-1.48937
ENSG00000223799	0.355415	0.96998	4.55581	8.6883e-06	0.0013931	3.3447	IL10RB-DT
ENSG00000223969	0.372089	-2.95934	3.43038	0.000720919	0.0205804	-0.65157
ENSG00000224152	0.619573	2.16912	3.82738	0.000169249	0.00876124	0.647149	BAZ2B-AS1
ENSG00000224184	-0.228941	-3.23509	-3.36009	0.000919912	0.0238981	-0.86838	MIR3681HG
ENSG00000224328	-0.36815	-2.88883	-3.82399	0.000171444	0.00880724	0.63554	MDC1-AS1
ENSG00000224334	0.27877	-2.73012	3.37288	0.000880262	0.0233224	-0.829232	ACTR2P1
ENSG00000224515	0.169671	-3.39627	3.15206	0.00184935	0.0358913	-1.48627
ENSG00000224660	-0.213542	4.33307	-3.14187	0.00191198	0.036285	-1.51561	SH3BP5-AS1
ENSG00000224721	0.333351	-2.72128	3.84655	0.000157325	0.0084566	0.713004	FLVCR2-AS1
ENSG00000224730	0.179457	-3.47216	3.53932	0.000490348	0.0166066	-0.307704	LILRB1-AS1
ENSG00000224769	-0.432966	-1.68695	-2.98096	0.00319999	0.048625	-1.96753	MUC20P1
ENSG00000224906	0.158631	-3.42875	3.40012	0.000801068	0.0219725	-0.745404	SRP14P1
ENSG00000224993	0.280764	-2.18862	2.99133	0.00309757	0.0482386	-1.93908	RPL29P12
ENSG00000225079	-0.385722	-1.97398	-3.19982	0.00158022	0.0327325	-1.34757	FTH1P22
ENSG00000225192	-0.260706	-3.38105	-3.39935	0.000803224	0.0219789	-0.747795	ZNF33BP1
ENSG00000225555	0.33334	-3.12435	3.71551	0.000257774	0.0112796	0.268577
ENSG00000225616	0.336339	-2.52394	3.32027	0.00105429	0.0256519	-0.989413
ENSG00000225721	0.330101	-0.859663	4.02927	7.73153e-05	0.00521738	1.35494
ENSG00000225783	-0.39183	6.20393	-3.10106	0.00218308	0.0388335	-1.63228	MIAT
ENSG00000225791	0.283117	1.30531	4.11485	5.49551e-05	0.00435983	1.66435	TRAM2-AS1
ENSG00000225828	-0.274422	3.45771	-3.13414	0.00196081	0.0365597	-1.53782	FAM229A
ENSG00000225940	0.375909	-2.10517	3.03762	0.00267569	0.0438715	-1.81089	C5orf67
ENSG00000225953	0.0980592	-3.45664	3.08198	0.00232162	0.0403312	-1.68634	SATB2-AS1
ENSG00000226009	-0.231109	-3.00538	-3.17753	0.00170097	0.0341314	-1.41254	KCNIP2-AS1
ENSG00000226125	0.458469	-2.05691	4.35123	2.08088e-05	0.00234934	2.5474	LINC01907
ENSG00000226507	0.0859035	-3.56147	3.06847	0.0024246	0.0414536	-1.72445	IPMKP1
ENSG00000226578	-0.14387	-3.48895	-3.06598	0.00244402	0.0416584	-1.73146
ENSG00000226766	-0.169703	-3.55415	-4.56549	8.33028e-06	0.00137079	3.38318	FABP7P1
ENSG00000226995	-0.222689	-3.35861	-3.07888	0.00234492	0.0405367	-1.69512	LINC00658
ENSG00000227012	0.357215	-3.07348	4.12498	5.27609e-05	0.00423372	1.70131	LINC02527
ENSG00000227028	0.435029	-1.50535	4.03097	7.67967e-05	0.00521716	1.36104	SLC8A1-AS1
ENSG00000227082	-0.397146	-1.83761	-3.04147	0.00264312	0.0436965	-1.80015	LINC02798
ENSG00000227145	0.538391	-2.54146	4.05634	6.94425e-05	0.00503518	1.45222	IL21-AS1
ENSG00000227173	0.197067	-3.36423	2.99946	0.00301923	0.0475554	-1.91667	MYL6P3
ENSG00000227191	-0.416167	3.68335	-3.25155	0.00132997	0.0291887	-1.19519	TRGC2
ENSG00000227198	0.294286	-1.0013	2.99752	0.00303778	0.0476338	-1.92203	C6orf47-AS1
ENSG00000227268	0.378411	0.774921	3.06109	0.00248257	0.0420087	-1.74519	KLLN
ENSG00000227394	-0.341569	-3.06419	-3.07651	0.00236286	0.0406717	-1.70181	RPL11P1
ENSG00000227508	0.403445	-0.636354	3.17702	0.00170383	0.0341314	-1.41402	LINC01624
ENSG00000227630	0.341176	-2.37516	2.98331	0.00317651	0.048622	-1.96109	LINC01132
ENSG00000227678	-0.573344	-0.256098	-4.4055	1.65535e-05	0.00202436	2.75599
ENSG00000227704	-0.152555	-3.41908	-3.12326	0.00203152	0.0372091	-1.56899
ENSG00000228002	0.317868	-2.9561	4.28519	2.74081e-05	0.00281159	2.29653	DHX9P1
ENSG00000228113	0.594246	-1.48766	3.82383	0.000171548	0.00880724	0.634991	NA
ENSG00000228141	-0.200315	-3.49691	-3.1807	0.0016833	0.0339574	-1.40333
ENSG00000228175	0.18075	-3.14369	3.03531	0.0026954	0.0440658	-1.81732	GEMIN8P4
ENSG00000228339	0.251919	-3.16671	2.97402	0.00327035	0.0492133	-1.98653	AMD1P1
ENSG00000228486	-0.313126	0.676253	-3.06151	0.00247927	0.0419844	-1.74402	C2orf92
ENSG00000228519	0.257795	-2.96957	3.35951	0.000921743	0.0239235	-0.870147	RANBP1P1
ENSG00000228737	0.379076	-2.88655	4.26126	3.02602e-05	0.00299966	2.20644
ENSG00000228974	0.215848	-3.21536	3.40148	0.000797306	0.0219337	-0.741216
ENSG00000229124	0.265198	4.38638	3.15564	0.0018278	0.0356963	-1.47594	VIM-AS1
ENSG00000229178	-0.286852	-3.14233	-3.74613	0.000229962	0.0104377	0.3712
ENSG00000229191	0.390387	-0.876272	3.51378	0.000537172	0.0175432	-0.389187	NA
ENSG00000229313	0.105883	-3.44969	3.36253	0.000912197	0.0237824	-0.860899
ENSG00000229474	-0.340272	4.64939	-4.12511	5.27329e-05	0.00423372	1.7018	PATL2
ENSG00000229647	0.450683	-2.27885	3.56501	0.000447129	0.0157112	-0.225202	MYOSLID
ENSG00000229917	0.290275	-3.39956	3.32046	0.00105359	0.0256519	-0.988828	RPL7P46
ENSG00000230090	-0.0906234	-3.46638	-3.08898	0.0022699	0.0398731	-1.66656	NA
ENSG00000230124	-0.172766	4.43193	-3.53083	0.000505471	0.0169529	-0.334849	ACBD6
ENSG00000230257	0.641775	2.27999	3.31167	0.00108561	0.0261865	-1.01538	NFE4
ENSG00000230606	-0.488926	-1.71004	-3.50481	0.000554574	0.0178516	-0.417655	APPAT
ENSG00000230797	-0.2551	-1.49411	-3.01372	0.00288641	0.0460329	-1.8773	YY2
ENSG00000230882	-0.193562	-3.2587	-4.09852	5.86801e-05	0.00457754	1.60486
ENSG00000231019	-0.236909	-3.41438	-3.11972	0.00205499	0.0375652	-1.5791	LINC00373
ENSG00000231039	0.17363	-3.47539	3.65499	0.000322367	0.0129897	0.0678444
ENSG00000231047	0.367736	-2.27243	2.99288	0.0030825	0.0481471	-1.93482	GCNT1P3
ENSG00000231080	0.105975	-3.47572	3.489	0.000586581	0.0184115	-0.467737
ENSG00000231123	0.194932	-3.19675	3.14839	0.00187167	0.0361241	-1.49684	SPATA20P1
ENSG00000231128	-0.394548	-3.24403	-3.97422	9.60234e-05	0.00593628	1.15884	NA
ENSG00000231177	-0.338537	1.85504	-3.25145	0.00133044	0.0291887	-1.19551	LINC00852
ENSG00000231233	0.717003	2.17259	4.05433	7.00021e-05	0.0050514	1.44494	CFAP58-DT
ENSG00000231412	0.834407	-0.834275	3.57327	0.000434012	0.0154637	-0.198565	LINC03078
ENSG00000231419	-0.439687	-2.53712	-3.27675	0.00122189	0.0277742	-1.12017	LINC00689
ENSG00000231665	0.187691	-3.27539	3.19226	0.00162023	0.0331399	-1.36964	OGFOD1P1
ENSG00000231700	0.126012	-3.46095	3.0386	0.00266735	0.0438369	-1.80816
ENSG00000231711	0.412569	0.802504	3.1432	0.00190372	0.0362612	-1.51179	LINC00899
ENSG00000231760	0.301643	-1.30904	3.32095	0.00105183	0.0256519	-0.987343
ENSG00000231766	0.0931972	-3.40587	3.10379	0.00216392	0.0386583	-1.62453	MTCO2P5
ENSG00000231770	0.413215	0.857638	4.37269	1.90142e-05	0.00223736	2.62961	TMEM44-AS1
ENSG00000231817	-0.44514	-3.01849	-3.95577	0.000103206	0.00618903	1.09362	LINC01198
ENSG00000231826	-0.429418	-1.37933	-3.25086	0.00133306	0.0291887	-1.19725	LINC01819
ENSG00000231856	0.256273	1.13783	3.37248	0.000881476	0.0233324	-0.830457
ENSG00000231878	-0.108229	-3.57399	-3.98249	9.29612e-05	0.00585029	1.18816	SNRPFP1
ENSG00000231970	0.346882	-2.66539	3.64231	0.000337709	0.0133392	0.0261502
ENSG00000231991	0.335795	-0.252384	3.21224	0.00151644	0.0319341	-1.31118	ANXA2P2
ENSG00000232004	0.461029	-2.02367	4.55433	8.74428e-06	0.0013931	3.33883	CAP1P2
ENSG00000232024	0.30004	-1.25116	3.13603	0.00194879	0.0364812	-1.5324	LSM12P1
ENSG00000232104	-0.466036	-0.667421	-4.10956	5.61357e-05	0.00441596	1.64507	RFX3-DT
ENSG00000232215	-0.171196	-3.41308	-3.16224	0.00178863	0.0353249	-1.45685	OR2L6P
ENSG00000232220	0.463386	0.25618	3.10824	0.00213297	0.0383646	-1.61186	MYADM-AS2
ENSG00000232267	0.153542	-3.43339	5.0309	1.02003e-06	0.000402337	5.3099	ACTR3P2
ENSG00000232333	-0.327532	-3.23856	-4.27197	2.89506e-05	0.00292138	2.24669	RPS27AP2
ENSG00000232453	0.313469	-1.30969	3.1617	0.0017918	0.0353375	-1.45841	LINC02777
ENSG00000232454	0.196978	-3.40863	3.66709	0.00030834	0.0126059	0.107753
ENSG00000232533	0.367557	2.29024	3.40295	0.000793233	0.0219078	-0.73666	FAM131B-AS2
ENSG00000232578	-0.479681	-3.10874	-4.0299	7.71256e-05	0.00521716	1.35717
ENSG00000232629	-1.15875	1.47992	-3.15764	0.00181583	0.035586	-1.47015	HLA-DQB2
ENSG00000232653	-0.275284	2.49058	-2.98244	0.00318518	0.048622	-1.96347	GOLGA8N
ENSG00000232671	0.344139	-0.274651	3.12563	0.00201594	0.0370206	-1.56222	ZNF687-AS1
ENSG00000232719	-0.156586	-3.49665	-3.30841	0.00109771	0.0262971	-1.0252
ENSG00000232748	0.256877	-3.02722	3.20536	0.00155146	0.0324482	-1.33134
ENSG00000232774	-0.28009	-0.301365	-2.97219	0.00328915	0.0493396	-1.99154	LINC03033
ENSG00000232973	0.490581	-0.798041	3.84327	0.000159304	0.00846548	0.701734	CYP1B1-AS1
ENSG00000233055	0.153196	-3.46897	3.48649	0.000591811	0.0184974	-0.475658
ENSG00000233144	0.285869	-0.516654	3.23597	0.00140117	0.0301845	-1.24132
ENSG00000233170	0.320429	-2.19303	3.08325	0.00231219	0.0402691	-1.68277
ENSG00000233328	0.324634	-2.19311	3.31133	0.00108683	0.0261934	-1.01638	PFN1P1
ENSG00000233461	0.421807	-1.49645	2.99284	0.00308288	0.0481471	-1.93492
ENSG00000233485	-0.247985	-3.35719	-3.2473	0.00134906	0.0294468	-1.2078	FHAD1-AS1
ENSG00000233558	0.281417	-1.40616	3.01718	0.00285496	0.0457945	-1.86771
ENSG00000233609	-0.492263	-2.31568	-4.37402	1.89076e-05	0.00223421	2.63473	RPL10P19
ENSG00000233621	0.296879	0.96643	3.20832	0.00153629	0.0322759	-1.32267	LITATS1
ENSG00000233765	0.111981	-3.3544	3.10429	0.00216039	0.0386346	-1.62309	CDRT15P12
ENSG00000233871	-0.110609	-3.55724	-2.98549	0.00315487	0.0484918	-1.95511	DLG5-AS1
ENSG00000233901	0.627416	1.59076	4.58959	7.49962e-06	0.00126522	3.47926	LINC01503
ENSG00000233912	0.269724	-3.14101	3.02426	0.00279161	0.045164	-1.84805
ENSG00000234076	0.471497	-2.13673	3.14706	0.00187985	0.0361575	-1.50068	TPRG1-AS1
ENSG00000234323	-0.597647	-1.58081	-3.6237	0.000361472	0.0138293	-0.0348035	LINC01505
ENSG00000234424	0.420567	-2.18621	3.45472	0.000661974	0.01973	-0.575573
ENSG00000234484	0.524141	-0.632481	3.51727	0.000530531	0.0174039	-0.378077
ENSG00000234577	-0.242483	-3.53165	-3.14711	0.00187952	0.0361575	-1.50053	SYNE1-AS1
ENSG00000234607	-0.14187	-3.46355	-3.42688	0.000729807	0.0207495	-0.662481
ENSG00000234614	-0.398459	-0.875745	-3.0646	0.00245483	0.0417156	-1.73533	C2CD4D-AS1
ENSG00000234814	0.415925	-1.44831	3.41183	0.000769127	0.0215394	-0.709198	SVIL2P
ENSG00000234911	-0.286224	-1.22823	-2.96453	0.00336889	0.0499977	-2.01247	TEX21P
ENSG00000234961	0.574334	1.16599	5.29513	2.89985e-07	0.000193358	6.46872
ENSG00000235027	0.49005	-1.38615	4.05584	6.9581e-05	0.00503518	1.45041	PRADX
ENSG00000235076	-0.204477	-3.4575	-4.13628	5.04096e-05	0.0041211	1.74269	GAPDHP52
ENSG00000235162	-0.341346	4.2384	-4.59488	7.32847e-06	0.00124384	3.50038	C12orf75
ENSG00000235508	0.330914	-1.83083	3.14968	0.00186379	0.0359969	-1.49312	RPS2P7
ENSG00000235587	0.341245	-2.06865	3.13331	0.00196615	0.0365998	-1.54021	GAPDHP65
ENSG00000235655	0.367583	2.46852	3.28756	0.0011781	0.0272248	-1.08785	H3P6
ENSG00000235665	-0.585276	-2.63721	-4.48533	1.17782e-05	0.00164103	3.06664	NA
ENSG00000235954	-0.170128	3.25549	-3.2501	0.00133645	0.0292401	-1.1995	TTC28-AS1
ENSG00000236088	-0.381396	2.29384	-4.67617	5.12507e-06	0.000976379	3.82776	COX10-DT
ENSG00000236130	0.119439	-3.457	3.34231	0.00097781	0.0245805	-0.922586	PTCSC2
ENSG00000236213	0.290685	-0.468862	3.204	0.00155848	0.0324482	-1.33533	CDC42EP3-AS1
ENSG00000236226	0.190326	-3.36073	3.97709	9.49493e-05	0.00590901	1.16902
ENSG00000236242	0.219533	-3.42235	4.29517	2.62959e-05	0.00272747	2.33423	MYO16-AS1
ENSG00000236535	-0.145293	-3.60034	-3.39689	0.000810086	0.0220886	-0.755362	RC3H1-IT1
ENSG00000236562	0.304925	-2.74072	3.25204	0.00132781	0.0291887	-1.19376	IFITM3P1
ENSG00000236790	-0.704795	0.600616	-5.70214	3.82466e-08	5.00387e-05	8.34082	LINC00299
ENSG00000237027	0.0940609	-3.46503	3.34952	0.000953935	0.0242863	-0.900637
ENSG00000237054	0.348418	-1.87315	3.91113	0.000122746	0.007001	0.936961	PRMT5-AS1
ENSG00000237149	0.321982	-2.03675	3.1513	0.00185394	0.0359528	-1.48846	ZNF503-AS2
ENSG00000237169	0.432097	-1.71224	3.34153	0.000980413	0.0245805	-0.924945	RPL12P27
ENSG00000237248	-0.435537	0.649066	-3.95647	0.000102923	0.00618903	1.0961	LINC00987
ENSG00000237343	0.256291	-3.12768	3.14125	0.00191586	0.0363261	-1.51739
ENSG00000237419	0.469955	-3.13222	3.49175	0.000580887	0.0183063	-0.459033
ENSG00000237491	-0.406206	-1.23234	-3.61174	0.00037756	0.0142309	-0.0738173	LINC01409
ENSG00000237499	-0.431552	1.8828	-4.03347	7.60406e-05	0.00521252	1.37	WAKMAR2
ENSG00000237646	-0.111941	-3.43692	-2.99883	0.00302528	0.0475932	-1.91843	HLCS-IT1
ENSG00000237757	-0.41301	-3.04148	-4.33284	2.24749e-05	0.00246828	2.47722	EEF1A1P30
ENSG00000237774	0.265402	-3.29083	3.48216	0.000600947	0.0185962	-0.489326
ENSG00000237803	0.647951	1.60064	3.66946	0.000305667	0.0125591	0.115564	PIRAT1
ENSG00000237940	-0.513023	1.27542	-3.9303	0.000113957	0.00660737	1.00407	NA
ENSG00000238005	0.395831	-0.0518795	3.04226	0.00263645	0.0436965	-1.79794	LNCATV
ENSG00000238035	0.459772	-0.997331	3.66083	0.000315525	0.0127508	0.0870866
ENSG00000238042	0.323669	-2.71015	3.14185	0.00191212	0.036285	-1.51567	NA
ENSG00000238061	-0.476983	-2.48701	-4.17198	4.36237e-05	0.00372464	1.87395
ENSG00000238121	-0.34912	1.9862	-4.69874	4.63686e-06	0.000901575	3.91947	LINC00426
ENSG00000238160	0.446233	1.02396	3.04838	0.00258551	0.0431253	-1.78083	LINC02863
ENSG00000238825	-0.170857	-3.54153	-4.11021	5.59895e-05	0.00441596	1.64743	RNVU1-2
ENSG00000239265	0.327947	-3.28165	4.20602	3.79718e-05	0.00341754	2.00001	NA
ENSG00000239653	-0.436574	2.71843	-3.74931	0.00022724	0.0104141	0.381906	PSMD6-AS2
ENSG00000239697	0.226391	4.07039	3.07715	0.00235798	0.0406371	-1.69999	TNFSF12
ENSG00000239736	-0.243783	-3.24332	-3.11512	0.00208593	0.037982	-1.59225	CEACAMP3
ENSG00000239998	0.453511	7.59552	3.45354	0.000664724	0.01973	-0.579267	LILRA2
ENSG00000240038	-0.280989	4.10364	-3.88585	0.00013532	0.00757927	0.848916	AMY2B
ENSG00000240063	-0.137987	-3.34383	-2.98624	0.00314751	0.0484885	-1.95307	ATP11B-DT
ENSG00000240087	0.27324	-0.777718	3.07455	0.00237777	0.0408072	-1.70733	RPSAP12
ENSG00000240291	-0.342712	0.374179	-3.45015	0.000672684	0.0198092	-0.589876
ENSG00000240376	0.321913	-1.12519	3.53345	0.000500752	0.016847	-0.326467
ENSG00000240403	-0.687749	2.18344	-4.82254	2.66055e-06	0.000666451	4.42889	KIR3DL2
ENSG00000240828	-0.124739	-3.53914	-2.99223	0.00308873	0.0481894	-1.93658	RPL21P4
ENSG00000240891	-0.378213	4.40204	-3.69172	0.000281559	0.0120026	0.189306	PLCXD2
ENSG00000240914	0.330757	-1.48435	3.25677	0.00130688	0.0289163	-1.1797	RPL15P2
ENSG00000241058	-0.203993	3.09479	-3.17716	0.00170302	0.0341314	-1.41361	NSUN6
ENSG00000241163	0.510658	4.2708	4.24559	3.22813e-05	0.00311737	2.14763	LINC00877
ENSG00000241343	-0.366632	2.38691	-3.6334	0.000348891	0.0135328	-0.00305284	RPL36A
ENSG00000241468	0.268007	2.75666	3.72363	0.000250105	0.0110476	0.295718	ATP5MF
ENSG00000241553	0.300813	7.23377	4.03988	7.41335e-05	0.00519027	1.393	ARPC4
ENSG00000241560	-0.40283	-2.60014	-3.60795	0.000382793	0.0142896	-0.086147	ZBTB20-AS1
ENSG00000241990	0.354572	-0.974297	2.99848	0.00302865	0.0475932	-1.9194	NA
ENSG00000242048	0.563835	-1.7235	4.10391	5.74247e-05	0.0045047	1.62448	PRKAG2-AS2
ENSG00000242083	0.314281	-2.58167	3.4444	0.000686411	0.0199615	-0.607877	RPL7AP31
ENSG00000242134	-0.116364	-3.51181	-3.02177	0.0028138	0.0453174	-1.85499	RPL5P13
ENSG00000242193	0.285592	1.97801	2.97409	0.00326966	0.0492133	-1.98635	CRYZL2P
ENSG00000242473	-0.559808	-1.68884	-3.55996	0.000455339	0.0159	-0.241477	KIR2DP1
ENSG00000242550	1.0606	0.0289211	5.16421	5.43908e-07	0.000276948	5.88885	SERPINB10
ENSG00000242766	-0.937882	-1.88605	-3.28865	0.00117378	0.0272117	-1.08459	IGKV1D-17
ENSG00000243147	0.223555	4.55126	3.40195	0.000796007	0.0219337	-0.739765	MRPL33
ENSG00000243225	0.273864	-3.39178	4.70176	4.57494e-06	0.000901575	3.93179
ENSG00000243273	0.734464	-2.55699	4.56439	8.37013e-06	0.00137079	3.37882
ENSG00000243508	0.198593	-3.42187	2.98674	0.00314252	0.0484802	-1.95168	DNAJB6P7
ENSG00000243660	0.28871	3.46545	3.4799	0.000605769	0.0187037	-0.496456	ZNF487
ENSG00000243772	-0.900433	0.935172	-4.74897	3.70595e-06	0.000804018	4.12488	KIR2DL3
ENSG00000244055	-0.309785	0.70584	-3.70731	0.000265755	0.0115387	0.241185
ENSG00000244187	0.33715	2.08362	4.51565	1.03376e-05	0.00152371	3.18582	TMEM141
ENSG00000244361	0.266127	-3.41643	3.7883	0.000196257	0.00969342	0.5138	RPL30P7
ENSG00000244383	0.112375	-3.32135	3.17999	0.0016872	0.0339574	-1.40537	FAM3D-AS1
ENSG00000244482	0.463404	6.66705	3.48299	0.000599194	0.0185918	-0.486719	LILRA6
ENSG00000245105	-0.413018	-0.9542	-2.9817	0.00319263	0.048622	-1.96551	A2M-AS1
ENSG00000245149	-0.283969	1.34788	-3.6808	0.000293145	0.0122269	0.153105	RNF139-DT
ENSG00000245156	0.314102	-1.95934	2.9811	0.00319862	0.048625	-1.96715
ENSG00000245293	0.326802	-2.96687	3.40773	0.000780163	0.0217182	-0.721877	CYP2U1-AS1
ENSG00000245322	0.405488	-1.73588	3.98584	9.17501e-05	0.00581082	1.20002	H2AZ1-DT
ENSG00000245330	0.13234	-3.44341	3.33662	0.000997026	0.0248635	-0.939861	DEPTOR-AS1
ENSG00000245848	0.348906	6.01133	3.04183	0.00264008	0.0436965	-1.79914	CEBPA
ENSG00000245849	-0.278532	3.38705	-3.41891	0.000750391	0.0211203	-0.687246	RAD51-AS1
ENSG00000245888	0.457711	-2.50508	4.13083	5.15305e-05	0.00418293	1.72273	NSMCE1-DT
ENSG00000246016	0.433164	-2.11064	3.03785	0.00267373	0.0438652	-1.81025	NA
ENSG00000246100	0.558415	-0.73554	3.27916	0.00121201	0.027663	-1.11299	LINC00900
ENSG00000246250	0.331142	-2.48356	3.08939	0.00226686	0.0398731	-1.66538
ENSG00000246526	-0.518888	1.56603	-3.75457	0.000222807	0.0103307	0.399624	LINC02481
ENSG00000246922	-0.318751	2.78258	-3.32409	0.00104061	0.0255634	-0.977829	UBAP1L
ENSG00000246982	-0.311303	0.0175052	-3.05154	0.00255959	0.0428716	-1.77199	BRPF3-AS1
ENSG00000247157	-0.628907	-0.589073	-5.17456	5.17731e-07	0.000273567	5.9343	LINC01252
ENSG00000247708	-0.290311	0.79882	-3.48223	0.000600805	0.0185962	-0.489114	STX18-AS1
ENSG00000248385	0.775871	-1.26041	3.37595	0.00087098	0.0231412	-0.819811	TARM1
ENSG00000248455	0.352584	-3.0867	3.63927	0.000341478	0.0134125	0.0161973	LINC02217
ENSG00000248489	0.196501	-3.06233	3.32036	0.00105394	0.0256519	-0.989122	CHD1-DT
ENSG00000248746	-0.309777	-2.29373	-3.03565	0.00269247	0.0440453	-1.81637	ACTN3
ENSG00000248874	-0.371439	-2.40688	-3.26074	0.00128959	0.0287539	-1.16791	LINC02899
ENSG00000248881	0.279361	-2.80415	3.14296	0.00190522	0.0362612	-1.51249
ENSG00000249173	0.378262	-3.16465	3.01431	0.00288097	0.0459986	-1.87565	LINC01093
ENSG00000249193	0.193257	-3.45012	4.51931	1.01756e-05	0.00150777	3.20026	HSPD1P5
ENSG00000249346	-0.15626	-3.39122	-3.28101	0.00120447	0.0275582	-1.10746	LINC01016
ENSG00000249388	-0.218074	-3.32332	-3.24581	0.00135581	0.0295022	-1.21221
ENSG00000249437	0.431046	5.04781	3.02355	0.00279793	0.0452141	-1.85004	NAIP
ENSG00000249835	0.497957	0.757949	3.381	0.000855922	0.0228504	-0.804307	VCAN-AS1
ENSG00000250197	0.145007	-3.3398	3.31529	0.00107229	0.0259321	-1.00443	HMGN1P15
ENSG00000250261	-0.123745	-3.4497	-3.34963	0.000953569	0.0242863	-0.900297	CCDC74BP1
ENSG00000251203	0.165712	-3.43029	4.39379	1.73945e-05	0.00208177	2.71078	DNAJB6P2
ENSG00000251230	0.552118	-0.0966561	3.15987	0.00180263	0.0354263	-1.46372	MIR3945HG
ENSG00000251297	0.346057	-2.94594	3.1177	0.00206853	0.0377463	-1.58488	TUBB7P
ENSG00000251379	0.278958	-2.74725	3.34666	0.000963316	0.0243361	-0.909327	NA
ENSG00000251485	-0.279511	-3.09679	-3.49002	0.000584463	0.0183909	-0.46451	NRBF2P6
ENSG00000251615	-0.278501	0.344465	-3.23547	0.00140353	0.030197	-1.24281
ENSG00000253123	0.332183	-2.87997	3.49286	0.000578601	0.018268	-0.455514
ENSG00000253182	0.141362	-3.47166	3.58545	0.000415335	0.015113	-0.159202	LINC02948
ENSG00000253210	0.386751	-0.416932	3.50334	0.000557485	0.0178994	-0.422329	DENND3-AS1
ENSG00000253214	0.481065	-0.838597	3.51158	0.00054138	0.0175682	-0.396156
ENSG00000253276	0.320609	5.24874	3.23446	0.00140827	0.0302642	-1.24579	CCDC71L
ENSG00000253358	0.486181	-1.79652	4.07018	6.5721e-05	0.00493627	1.50213
ENSG00000253476	-0.336186	-2.35729	-3.08557	0.00229496	0.0400854	-1.6762
ENSG00000253773	0.165799	-3.37805	3.12799	0.00200051	0.036858	-1.55546	CFAP418-AS1
ENSG00000253919	-0.334083	-2.46986	-3.75851	0.000219534	0.0102631	0.412938	THAP12P7
ENSG00000253983	0.23533	-3.09654	3.30546	0.00110876	0.0263812	-1.03408	NA
ENSG00000254003	0.351573	-2.91317	3.66566	0.000309973	0.0126174	0.103014	SRI-AS1
ENSG00000254056	0.212631	-3.36601	3.78231	0.000200746	0.00979425	0.49344	IGHV3-71
ENSG00000254236	0.428988	-2.79226	4.06593	6.68437e-05	0.00496541	1.48678
ENSG00000254270	0.204278	-3.38063	3.04509	0.00261274	0.0434241	-1.79002	ERHP1
ENSG00000254452	0.352675	-3.08209	3.58838	0.000410962	0.0150444	-0.149727
ENSG00000254461	-0.234353	-3.17091	-3.45454	0.000662394	0.01973	-0.576137
ENSG00000254554	0.387809	-1.98025	3.35109	0.000948794	0.0242603	-0.895838	ADM-DT
ENSG00000254595	-0.308663	-2.20136	-3.2055	0.00155074	0.0324482	-1.33093
ENSG00000254635	0.224283	4.64127	4.0121	8.2742e-05	0.00545221	1.29353	WAC-AS1
ENSG00000254691	-0.129491	-3.53266	-3.03895	0.00266438	0.0438369	-1.80718
ENSG00000254719	0.236301	-3.33536	3.436	0.000706888	0.0204508	-0.634065
ENSG00000254760	-0.406638	-2.41027	-3.52506	0.000515997	0.0171825	-0.353264	SIGLEC10-AS2
ENSG00000254789	1.17298	-0.179352	4.41376	1.59845e-05	0.00198073	2.78789
ENSG00000254802	0.438004	0.178049	3.5139	0.000536939	0.0175432	-0.388799
ENSG00000254814	0.442458	-1.84364	3.38773	0.000836228	0.0225395	-0.78361	NA
ENSG00000254887	0.287636	0.812967	3.16704	0.00176069	0.0349455	-1.44297	LNROP
ENSG00000254928	0.44971	-1.39834	3.18002	0.00168708	0.0339574	-1.40531
ENSG00000254988	0.381823	-3.23799	4.5478	8.99539e-06	0.00140038	3.31294
ENSG00000254995	-0.39328	1.25666	-3.13444	0.00195891	0.0365597	-1.53696	STX16-NPEPL1
ENSG00000254999	0.198743	6.90802	3.66629	0.000309248	0.0126174	0.105114	BRK1
ENSG00000255050	0.206859	-2.92369	2.98531	0.0031567	0.0484933	-1.95562
ENSG00000255112	0.15382	7.23625	3.31345	0.00107903	0.0260728	-1.00999	CHMP1B
ENSG00000255398	0.780308	6.02018	4.08263	6.25326e-05	0.00482769	1.54721	HCAR3
ENSG00000255422	0.665158	0.312691	3.74118	0.000234257	0.0105812	0.354562
ENSG00000255545	-0.470928	-2.28842	-3.25884	0.00129783	0.0288217	-1.17355	B3GAT1-DT
ENSG00000255649	0.528104	-0.839344	3.8206	0.000173665	0.00885882	0.623941
ENSG00000255857	0.279489	1.90391	4.05374	7.01659e-05	0.0050514	1.44283	PXN-AS1
ENSG00000255920	-0.299796	-2.50187	-3.19872	0.00158598	0.032734	-1.35078	CCND2-AS1
ENSG00000255929	0.325866	-2.25069	3.13653	0.00194559	0.0364701	-1.53095	PIWIL4-AS1
ENSG00000255970	-0.180407	-3.48527	-3.51285	0.000538945	0.0175505	-0.392129	LINC02421
ENSG00000255987	-0.418587	-0.443877	-3.35406	0.000939172	0.0241298	-0.886785	TOMM20P2
ENSG00000256007	0.344058	-2.9855	3.26044	0.0012909	0.0287604	-1.16881	ARAP1-AS1
ENSG00000256081	0.207776	-3.49762	3.16075	0.00179743	0.0353747	-1.46118
ENSG00000256249	0.77162	-0.919541	4.48783	1.16527e-05	0.00163167	3.07642
ENSG00000256525	-0.237276	3.5415	-3.81241	0.000179152	0.00908902	0.59592	POLG2
ENSG00000256538	-0.172135	-3.52981	-3.24355	0.0013661	0.029657	-1.2189
ENSG00000256576	-0.265449	2.19027	-3.18971	0.00163395	0.0332961	-1.37708	LINC02361
ENSG00000256751	0.560048	-0.694913	3.98896	9.06316e-05	0.00579484	1.21111	PLBD1-AS1
ENSG00000256928	0.338469	-1.41619	2.98487	0.00316103	0.0485333	-1.95682
ENSG00000256937	-0.563554	-1.87818	-3.35589	0.000933286	0.0240585	-0.881202	KRT17P8
ENSG00000257242	-0.39379	0.797109	-3.23083	0.00142545	0.0304964	-1.25651	LINC01619
ENSG00000257285	0.391285	-1.64879	3.45852	0.000653183	0.0196684	-0.563656	PRMT5-DT
ENSG00000257335	0.579965	7.33082	2.98904	0.00311987	0.0483992	-1.94536	MGAM
ENSG00000257342	0.331214	-1.01031	3.34718	0.000961606	0.0243361	-0.907749
ENSG00000257698	0.262327	1.05728	3.42591	0.000732284	0.0207777	-0.665499	GIHCG
ENSG00000257764	0.555844	3.65436	3.82373	0.000171611	0.00880724	0.634663
ENSG00000258017	0.462725	0.518334	5.1456	5.94236e-07	0.000291957	5.80732	TUBA1B-AS1
ENSG00000258082	0.581005	-0.718878	4.19333	3.99923e-05	0.00352196	1.9529	LINC03108
ENSG00000258199	-0.224831	-3.02967	-3.16883	0.00175037	0.0348641	-1.43779
ENSG00000258451	0.168096	-3.389	2.98132	0.0031964	0.0486232	-1.96654	EGILA
ENSG00000258476	0.511735	-0.619974	3.16134	0.00179393	0.0353547	-1.45946	LINC02207
ENSG00000258587	-0.124375	-3.50677	-3.63885	0.000342014	0.0134147	0.0147922	METTL5P1
ENSG00000258695	-0.40783	-2.58385	-3.74844	0.000227982	0.0104141	0.378976
ENSG00000258745	0.606044	-1.81924	4.74231	3.81808e-06	0.00081004	4.09755
ENSG00000258813	0.283359	-2.46165	3.06283	0.0024688	0.0419023	-1.74031	RBM25-AS1
ENSG00000258908	0.564372	-1.93943	4.31172	2.45464e-05	0.00261377	2.39692
ENSG00000258920	0.344761	-0.0884033	3.4534	0.000665064	0.01973	-0.579723	FOXN3-AS1
ENSG00000258927	-0.3551	-2.93638	-3.37929	0.000860982	0.0229418	-0.809547	NA
ENSG00000259113	-0.26697	-3.51491	-3.44481	0.000685425	0.0199615	-0.606596
ENSG00000259278	-0.141677	-3.47743	-3.56072	0.00045409	0.0158761	-0.23902
ENSG00000259286	-0.122385	-3.55537	-3.46175	0.000645809	0.0195308	-0.553535
ENSG00000259291	-0.267388	2.58451	-3.86145	0.000148613	0.00812872	0.764377	ZNF710-AS1
ENSG00000259319	0.327524	1.33868	3.49722	0.000569723	0.0181102	-0.441713	JDP2-AS1
ENSG00000259357	0.246011	-1.42008	3.03871	0.00266637	0.0438369	-1.80783
ENSG00000259408	-0.354374	-1.58325	-3.35279	0.000943275	0.0241977	-0.890658
ENSG00000259651	0.280326	-3.28028	3.54946	0.000472845	0.0163064	-0.275213	MTCO3P23
ENSG00000259668	0.467617	-1.32035	4.31857	2.38547e-05	0.0025629	2.42295
ENSG00000259678	0.276277	-1.76967	3.02278	0.00280479	0.0452727	-1.85218
ENSG00000259985	-0.427356	-2.10318	-3.6449	0.000334511	0.0132879	0.0346798
ENSG00000260052	0.414288	-2.52163	3.94731	0.000106664	0.00631528	1.06383	NA
ENSG00000260077	-0.246371	1.75469	-3.05205	0.00255543	0.0428462	-1.77057
ENSG00000260086	0.33904	-1.40284	3.3507	0.000950052	0.0242603	-0.897015
ENSG00000260302	-0.382427	-0.275123	-3.1446	0.001895	0.0362249	-1.50775	LINC01882
ENSG00000260367	0.281065	-2.8263	3.07979	0.00233805	0.0405077	-1.69254
ENSG00000260382	0.211534	-3.42455	3.90047	0.000127908	0.0072417	0.899764	TMEM183AP3
ENSG00000260528	0.610584	3.18345	3.10258	0.00217242	0.0387507	-1.62797	FAM157C
ENSG00000260643	0.249052	-2.67281	3.19164	0.00162356	0.0331399	-1.37145
ENSG00000260645	-0.383106	-2.21629	-3.32923	0.00102252	0.0253861	-0.962265
ENSG00000260751	-0.404992	-0.0218608	-3.59378	0.000402996	0.0147958	-0.132204
ENSG00000260774	-0.375311	-1.03946	-3.12937	0.00199155	0.0368384	-1.55151
ENSG00000260806	0.48144	-2.22248	4.21903	3.60023e-05	0.00333855	2.04843	PAPOLA-DT
ENSG00000260828	-0.400903	-2.0537	-3.08832	0.00227475	0.03989	-1.66843	HMGB3P32
ENSG00000260855	-0.365797	-1.60707	-2.96929	0.00331916	0.0495749	-1.99948
ENSG00000260876	-0.432797	-2.65536	-4.05605	6.9523e-05	0.00503518	1.45117	LINC01229
ENSG00000260916	0.381029	4.40968	3.74034	0.000234988	0.0105971	0.351761	CCPG1
ENSG00000260943	0.548721	1.19742	3.02692	0.00276821	0.0449935	-1.84068	LINC02555
ENSG00000261183	0.274088	-2.58077	3.03818	0.0026709	0.0438444	-1.80932	SPINT1-AS1
ENSG00000261189	0.149908	-3.39237	3.97534	9.56027e-05	0.00592335	1.16281	DSP-AS1
ENSG00000261208	-0.567454	-2.12224	-3.49623	0.000571742	0.0181127	-0.44487
ENSG00000261371	0.239408	9.49521	3.04311	0.00262928	0.0436214	-1.79555	PECAM1
ENSG00000261663	-0.259901	-2.87998	-2.98814	0.00312871	0.0484086	-1.94783	ECI1-AS1
ENSG00000261684	0.323695	1.24244	3.90413	0.000126112	0.00716384	0.912528
ENSG00000261868	0.153632	-3.47	3.85842	0.000150345	0.00820744	0.753924	MFSD1P1
ENSG00000263280	-0.243335	-3.35157	-3.57205	0.000435924	0.0154924	-0.202498
ENSG00000263465	-0.202035	5.60188	-3.76241	0.000216346	0.0101843	0.426098	SRSF8
ENSG00000263874	-0.315209	2.64193	-3.13758	0.00193898	0.0364432	-1.52796	LASP1NB
ENSG00000264522	-0.340861	2.65276	-4.25869	3.05832e-05	0.00301578	2.19678	OTUD7B
ENSG00000265273	0.500196	-2.96656	5.30402	2.77739e-07	0.000189709	6.50853	PGDP1
ENSG00000265369	0.266315	-3.13597	3.36602	0.000901306	0.0235898	-0.850226	PCAT18
ENSG00000265413	-0.445426	-2.83903	-4.03698	7.49927e-05	0.00521252	1.38256
ENSG00000265491	-0.212178	5.25844	-4.36001	2.00551e-05	0.00233047	2.58102	RNF115
ENSG00000265531	0.89003	1.99055	4.65573	5.60976e-06	0.00103356	3.745	FCGR1CP
ENSG00000265666	0.47662	2.20781	3.57338	0.000433845	0.0154637	-0.198221	RARA-AS1
ENSG00000266208	0.423582	0.320193	4.0694	6.59259e-05	0.00493651	1.49931	GJD3-AS1
ENSG00000266509	0.112934	-3.50917	3.04912	0.00257938	0.0430999	-1.77875	MIR3934
ENSG00000266642	0.374022	-2.16966	3.25238	0.00132628	0.0291887	-1.19274
ENSG00000266751	0.374697	-3.01223	3.61264	0.000376322	0.0142034	-0.070875	MIR3661
ENSG00000266920	0.309945	-2.43934	3.16196	0.00179031	0.035333	-1.45768	ACTBP9
ENSG00000266970	0.451342	-3.00453	4.64288	5.93665e-06	0.00107262	3.69315	SOCS3-DT
ENSG00000267074	-0.498419	1.79102	-3.76326	0.000215656	0.0101843	0.428968
ENSG00000267165	0.277075	1.06735	3.37569	0.00087177	0.0231412	-0.820616	CHMP1B-AS1
ENSG00000267251	0.0929868	-3.54397	3.28599	0.00118436	0.0272539	-1.09254
ENSG00000267257	0.370709	-2.54634	3.23281	0.00141605	0.0303417	-1.25066
ENSG00000267270	0.32323	-1.87832	2.97309	0.00327989	0.0492511	-1.98908	PARD6G-AS1
ENSG00000267308	-0.27721	-3.09832	-3.24279	0.00136961	0.0296873	-1.22118	UCA1-AS1
ENSG00000267385	0.455838	-1.88057	3.2812	0.00120371	0.0275582	-1.1069
ENSG00000267484	0.523384	-2.74483	4.33163	2.25886e-05	0.00247107	2.47263
ENSG00000267576	0.399554	-0.205591	3.16292	0.00178465	0.035271	-1.45488
ENSG00000267601	0.369444	-2.22473	3.74347	0.000232259	0.0105249	0.362263
ENSG00000267626	0.146456	-3.38409	3.40808	0.000779217	0.0217134	-0.720797	HAUS5-DT
ENSG00000267679	-0.168991	-3.28848	-2.98739	0.00313614	0.0484542	-1.9499	EIF5AP2
ENSG00000267834	-0.294217	-3.21679	-3.9774	9.48337e-05	0.00590901	1.17012
ENSG00000268081	0.299004	-3.11174	3.34492	0.000969076	0.0244032	-0.91462
ENSG00000268170	0.910571	-0.196807	4.74778	3.72569e-06	0.000804018	4.12001
ENSG00000268278	0.493898	-2.28384	3.6369	0.000344455	0.0134424	0.00841767
ENSG00000268288	-0.360086	-2.53014	-3.53952	0.000489995	0.0166066	-0.307061
ENSG00000268433	0.740208	-0.586367	3.45457	0.000662326	0.01973	-0.576046	MTDHP3
ENSG00000268500	0.512444	5.45741	3.17729	0.00170229	0.0341314	-1.41323	SIGLEC5
ENSG00000269427	-0.196438	-3.43052	-3.01643	0.00286172	0.0458482	-1.86978
ENSG00000269954	-0.360327	-0.697808	-3.25422	0.00131815	0.0290667	-1.1873
ENSG00000269959	0.114082	-3.433	3.22284	0.00146391	0.0310346	-1.28004	SPACA6-AS1
ENSG00000270021	0.320124	-1.492	3.1476	0.00187653	0.0361432	-1.49912
ENSG00000270038	-0.208802	-3.32618	-3.05365	0.00254234	0.0427361	-1.76606	NA
ENSG00000270075	0.438483	-2.7582	3.84836	0.000156242	0.00843072	0.719234
ENSG00000270106	-0.182545	-3.31494	-3.36892	0.000892362	0.0234498	-0.841365	TSNAX-DISC1
ENSG00000270344	-0.251676	1.1218	-3.13726	0.00194101	0.0364432	-1.52888	POC1B-AS1
ENSG00000270379	-0.613708	-0.991091	-4.26639	2.96264e-05	0.00296317	2.2257	HEATR9
ENSG00000270441	-0.304694	-1.95335	-2.99188	0.0030922	0.0481898	-1.93756	LAMB2P1
ENSG00000270553	0.11629	-3.52177	3.03842	0.00266888	0.0438369	-1.80866
ENSG00000270585	-0.220551	-3.54991	-4.91885	1.7144e-06	0.000489916	4.83247	SNX2P1
ENSG00000270959	0.342862	0.717158	4.08107	6.2925e-05	0.00482769	1.54154	LPP-AS2
ENSG00000271172	-0.181513	-3.49458	-3.25905	0.00129691	0.0288217	-1.17292
ENSG00000271304	0.431264	-3.09462	4.58086	7.79084e-06	0.00129871	3.44441	DPRXP2
ENSG00000271503	-0.412891	7.35866	-3.72502	0.000248813	0.0110079	0.300373	CCL5
ENSG00000271605	0.343133	4.54222	4.07743	6.38463e-05	0.00484557	1.52836	MILR1
ENSG00000271664	0.116295	-3.50038	3.20894	0.00153314	0.0322339	-1.32086
ENSG00000271774	0.147645	-3.49049	3.67937	0.000294696	0.0122447	0.148369
ENSG00000271984	0.529153	-2.14081	4.91439	1.74989e-06	0.000495006	4.81365
ENSG00000272077	-0.445336	-0.0385456	-3.97736	9.48522e-05	0.00590901	1.16994
ENSG00000272103	-0.402662	-1.87081	-3.69107	0.000282229	0.0120119	0.187171
ENSG00000272143	0.318528	-1.84848	3.08973	0.00226442	0.0398586	-1.66443	FGF14-AS2
ENSG00000272146	0.272896	-0.774406	3.24302	0.00136852	0.0296865	-1.22047	NA
ENSG00000272217	-0.365258	-2.60519	-3.14609	0.00188584	0.0362018	-1.50348
ENSG00000272223	-0.375525	-2.71426	-3.74826	0.000228134	0.0104141	0.378378
ENSG00000272282	-0.544401	0.790726	-4.78797	3.11036e-06	0.000738183	4.28556	LINC02084
ENSG00000272288	0.33885	0.571274	4.13596	5.04744e-05	0.0041211	1.74152	ILRUN-AS1
ENSG00000272396	0.563593	-3.47753	4.61686	6.65603e-06	0.00115778	3.58845
ENSG00000272523	0.240588	-2.97721	3.55729	0.000459728	0.0160133	-0.250057	LINC01023
ENSG00000272768	0.434124	-1.71321	3.33046	0.00101824	0.0253024	-0.958547
ENSG00000272824	-0.644521	-3.63784	-3.1129	0.00210103	0.0381083	-1.59859
ENSG00000272831	0.406427	1.57106	4.82215	2.66533e-06	0.000666451	4.42725
ENSG00000272851	0.276149	-2.31498	3.11541	0.00208396	0.0379709	-1.59142
ENSG00000272892	0.335843	-2.64993	3.87234	0.000142531	0.00788848	0.802071
ENSG00000272908	-0.440496	1.10864	-3.21655	0.00149488	0.0316065	-1.29853
ENSG00000272918	-0.355347	-0.160463	-3.76075	0.000217697	0.0102121	0.420496
ENSG00000272982	-0.339703	-0.78811	-3.0003	0.00301129	0.0474571	-1.91437
ENSG00000273059	-0.357645	-2.71443	-3.13473	0.00195707	0.0365597	-1.53613
ENSG00000273306	-0.315014	-1.35128	-3.02495	0.00278559	0.0451187	-1.84616
ENSG00000273321	-0.155169	-3.43914	-3.0994	0.00219481	0.0389023	-1.63699
ENSG00000273342	-0.145281	-3.38009	-2.98569	0.00315285	0.0484918	-1.95455
ENSG00000273375	-0.351556	-2.52603	-2.9818	0.00319158	0.048622	-1.96522
ENSG00000273448	-0.489395	-1.62489	-4.12363	5.30477e-05	0.00424458	1.6964
ENSG00000273454	-0.278956	-3.42485	-3.52965	0.000507598	0.0170039	-0.338602
ENSG00000273749	0.347775	5.6921	3.47784	0.000610198	0.0187375	-0.502953	CYFIP1
ENSG00000273765	0.302771	-3.30943	4.50058	1.1031e-05	0.00156799	3.12651	NA
ENSG00000273812	0.399836	-0.644514	3.04661	0.00260015	0.0433178	-1.78578	LINC02970
ENSG00000273824	-0.500902	-0.234345	-3.45255	0.000667057	0.0197421	-0.58239
ENSG00000274020	-0.38493	1.98774	-4.87124	2.13211e-06	0.000567246	4.63217	LINC01138
ENSG00000274021	0.364516	1.46414	3.0871	0.00228372	0.0399723	-1.67189
ENSG00000274092	0.25594	-2.8641	2.9912	0.00309877	0.0482386	-1.93942
ENSG00000274105	-0.398563	-1.30055	-3.39097	0.000826905	0.0223744	-0.77364
ENSG00000274173	1.46282	-0.261143	5.58104	7.0647e-08	7.32766e-05	7.77309	LINC02967
ENSG00000275278	0.332934	-3.0413	3.35519	0.000935536	0.0240585	-0.883341
ENSG00000275332	0.28704	-2.97453	3.36238	0.00091267	0.0237824	-0.861359
ENSG00000275431	-0.38229	-2.97675	-3.59756	0.000397511	0.0146285	-0.119933
ENSG00000275700	0.137949	6.21007	3.38821	0.000834828	0.0225395	-0.78212	AATF
ENSG00000275763	0.38937	-2.13249	3.4689	0.000629759	0.0191909	-0.531095	ZNF516-DT
ENSG00000275764	-0.246385	2.6085	-3.12595	0.0020138	0.0370056	-1.56129
ENSG00000276107	0.348092	-3.40627	3.37142	0.000884685	0.0233953	-0.833687	THBS1-IT1
ENSG00000276188	-0.318886	-3.12504	-3.46617	0.000635838	0.019334	-0.539661
ENSG00000276672	-0.441283	0.818076	-3.64921	0.000329274	0.0131358	0.0488313
ENSG00000277297	0.279844	-2.93816	2.98828	0.00312739	0.0484086	-1.94746	ATP5F1AP10
ENSG00000277299	0.276986	-1.11431	3.29969	0.00113067	0.0266536	-1.05143
ENSG00000277423	-0.408871	-2.42521	-3.54533	0.000479903	0.0163899	-0.288459	NA
ENSG00000277534	-0.338203	-0.771071	-3.83661	0.000163401	0.0086016	0.678843
ENSG00000277715	0.338076	-0.379133	3.3703	0.000888124	0.0234144	-0.837135
ENSG00000277791	0.287609	6.85332	3.16497	0.00177268	0.0351586	-1.44896	PSMB3
ENSG00000277840	-0.306845	-2.87953	-3.35062	0.000950315	0.0242603	-0.897261
ENSG00000277954	-0.421268	-2.02779	-3.54793	0.000475438	0.0163064	-0.280101
ENSG00000277957	-0.314946	-2.3128	-3.19862	0.00158654	0.032734	-1.35109	SENP3-EIF4A1
ENSG00000278259	-0.243055	4.49643	-3.39101	0.000826765	0.0223744	-0.773489	MYO19
ENSG00000278709	0.449643	-0.769587	3.97777	9.46994e-05	0.00590901	1.1714	NKILA
ENSG00000278869	0.377284	0.0874398	3.22285	0.00146389	0.0310346	-1.28002
ENSG00000278948	-0.205004	2.00493	-3.20379	0.00155955	0.0324482	-1.33594
ENSG00000279074	0.133046	-3.38919	3.32779	0.00102756	0.0253988	-0.966632
ENSG00000279141	-0.52459	0.290453	-3.98837	9.08427e-05	0.0057951	1.20901	LINC01451
ENSG00000279149	-0.250445	-3.44213	-3.18807	0.00164285	0.0334361	-1.38187
ENSG00000279206	-0.15001	-3.36289	-3.06525	0.00244972	0.0417156	-1.7335
ENSG00000279207	-0.328722	2.55353	-3.87068	0.000143445	0.00792344	0.796301
ENSG00000279227	0.307205	1.0576	3.55282	0.000467177	0.0162324	-0.264429
ENSG00000279233	-0.368312	-0.197681	-3.34628	0.000964581	0.0243361	-0.910492
ENSG00000279378	-0.124992	-3.51674	-3.14286	0.00190585	0.0362612	-1.51278
ENSG00000280064	0.37394	0.0872121	3.4556	0.000659934	0.01973	-0.572821
ENSG00000280088	0.305716	2.17204	3.5164	0.000532168	0.0174308	-0.380828
ENSG00000280091	0.415498	-3.03397	3.58558	0.000415134	0.015113	-0.158768
ENSG00000280121	0.286569	-2.70108	2.98972	0.00311325	0.0483766	-1.9435
ENSG00000280135	-0.380935	3.65716	-3.40111	0.000798325	0.0219392	-0.742352
ENSG00000280198	-0.294648	-2.91437	-3.20642	0.00154602	0.0324073	-1.32824
ENSG00000280228	0.273023	-3.53216	4.43979	1.43101e-05	0.00185535	2.88886	AMANZI
ENSG00000280276	0.296694	-3.15469	3.48559	0.00059369	0.0185148	-0.478487	NA
ENSG00000280399	-0.0924993	-3.5851	-3.00327	0.0029832	0.047147	-1.90617
ENSG00000280426	0.335562	-2.78585	3.1136	0.00209622	0.038058	-1.59658
ENSG00000280587	0.235701	-3.20139	3.75256	0.000224487	0.0103568	0.392871	LINC01348
ENSG00000280798	-0.217469	3.25418	-3.54946	0.000472845	0.0163064	-0.275212	LINC00294
ENSG00000280832	0.758039	1.20866	4.69233	4.7707e-06	0.000915093	3.8934	GSEC
ENSG00000280953	-0.462799	-0.717017	-3.60466	0.0003874	0.0143683	-0.0968617	LINC01163
ENSG00000280997	-0.327508	-3.23492	-3.70867	0.000264411	0.011516	0.245741	CCAT2
ENSG00000281344	-0.404267	-1.80447	-3.06869	0.00242285	0.0414489	-1.72382	HELLPAR
ENSG00000281756	0.153841	-3.48639	3.69776	0.000275332	0.0118626	0.209388	C2-AS1
ENSG00000282508	0.584178	2.94248	3.76192	0.000216742	0.0101843	0.424451	LINC01002
ENSG00000282885	0.295609	-1.84839	3.20398	0.00155861	0.0324482	-1.33541
ENSG00000283646	0.453918	-2.96942	3.3064	0.00110523	0.0263422	-1.03126	LINC02009
ENSG00000284634	-0.445515	-1.01694	-4.43302	1.47289e-05	0.0018679	2.86254
ENSG00000284873	0.104114	-3.51143	3.32664	0.00103161	0.025454	-0.970122	OOSP1
ENSG00000284922	0.339806	-0.277932	3.40562	0.000785899	0.0218344	-0.728395	LRTOMT
ENSG00000285108	0.202381	-3.38296	3.18562	0.0016562	0.0336373	-1.38901	NA
ENSG00000285130	-0.371807	-1.76235	-3.19979	0.00158039	0.0327325	-1.34766
ENSG00000285231	0.339069	-2.65282	3.01702	0.00285645	0.0457945	-1.86816	OOSP3
ENSG00000285424	0.252054	-3.07294	3.57476	0.000431685	0.0154637	-0.193756	NA
ENSG00000285480	-0.0864279	-3.48772	-3.01731	0.00285378	0.0457945	-1.86734	H2BK1
ENSG00000285630	0.3451	-3.23763	3.85495	0.000152356	0.00827178	0.741944
ENSG00000285813	-0.250204	-3.43567	-3.68106	0.000292865	0.0122269	0.153963
ENSG00000285850	-0.148795	-3.49447	-4.2034	3.838e-05	0.00343397	1.9903
ENSG00000285895	-0.405492	-2.72534	-3.85485	0.00015241	0.00827178	0.741624
ENSG00000286031	-0.15784	-3.5266	-3.251	0.00133242	0.0291887	-1.19682
ENSG00000286037	0.484578	-2.66892	4.98959	1.23647e-06	0.000432842	5.13289
ENSG00000286076	0.56482	-2.28732	3.75352	0.000223683	0.0103541	0.396095
ENSG00000286147	-0.18512	-3.53776	-4.07948	6.33252e-05	0.00483221	1.53579
ENSG00000286153	0.380451	-2.59775	3.362	0.000913877	0.0237854	-0.862533	RUNX1-AS1
ENSG00000286180	0.408019	-2.81854	4.5074	1.07117e-05	0.00153836	3.15334
ENSG00000286236	0.757232	-0.312833	4.26371	2.99563e-05	0.0029855	2.21562
ENSG00000286268	-0.222284	-3.31177	-3.10463	0.00215806	0.0386175	-1.62214
ENSG00000287593	0.354531	-3.14855	3.73328	0.000241271	0.0107776	0.328039
ENSG00000287765	0.416023	-1.9096	3.43487	0.000709691	0.0204685	-0.637589
ENSG00000288558	-0.231516	2.11674	-3.49664	0.000570911	0.0181127	-0.443572	DUS4L-BCAP29
ENSG00000288658	0.255344	-3.29204	3.30762	0.00110064	0.0263154	-1.02757	RNF228
ENSG00000288684	-0.251702	-3.1528	-2.9896	0.00311439	0.0483766	-1.94382
ENSG00000288825	0.380324	-2.93243	4.22112	3.56957e-05	0.00332144	2.0562	H2AC18
ENSG00000288859	0.404654	-3.14077	4.27041	2.91381e-05	0.00292478	2.24082	H2AC19
ENSG00000288955	0.223804	-3.20605	3.06691	0.00243671	0.0415845	-1.72883
ENSG00000289327	0.252599	-3.16614	3.56898	0.00044079	0.0155863	-0.212429
ENSG00000289863	0.0929096	-3.48581	3.34637	0.000964289	0.0243361	-0.910223
ENSG00000289939	0.464528	-0.739355	3.84851	0.000156154	0.00843072	0.719741
ENSG00000289979	0.257914	-2.41562	3.08228	0.0023194	0.0403196	-1.68551
ENSG00000289987	0.374763	-3.01653	4.20551	3.80512e-05	0.00341754	1.99812
ENSG00000290571	-0.304187	3.11104	-3.0209	0.00282155	0.0454124	-1.8574	NA
ENSG00000290588	0.515045	-2.19186	3.49633	0.000571527	0.0181127	-0.444535
ENSG00000290596	-0.42202	-2.79265	-3.06821	0.00242663	0.0414629	-1.72519
ENSG00000290700	-0.368285	-3.15206	-3.61062	0.000379105	0.0142507	-0.0774757
ENSG00000290739	0.34932	-3.23468	3.06201	0.00247528	0.0419615	-1.74261
ENSG00000290762	-0.384311	0.456013	-3.29137	0.00116301	0.0271052	-1.07642
ENSG00000290810	-0.241105	-3.33412	-3.15	0.00186187	0.0359845	-1.49221
ENSG00000290854	-0.396856	1.00096	-3.46075	0.000648082	0.0195577	-0.556667
ENSG00000290862	0.364665	-2.62551	3.05587	0.00252438	0.0425619	-1.75985
ENSG00000290863	-0.390665	-3.29019	-4.04051	7.39504e-05	0.00519027	1.39524
ENSG00000290890	-0.411296	-1.2777	-2.99597	0.00305261	0.0477856	-1.92629	PDPR2P
ENSG00000290933	-0.589578	0.419753	-3.08373	0.00230861	0.0402318	-1.68141
ENSG00000290937	0.637113	2.05685	3.32227	0.0010471	0.0256329	-0.983344
ENSG00000290989	-0.369635	1.58941	-3.80163	0.000186617	0.00936599	0.559147
ENSG00000290999	-0.368827	0.716473	-3.84692	0.000157104	0.0084566	0.714271
ENSG00000291010	-0.43125	-1.48066	-3.42707	0.000729311	0.0207495	-0.661876
ENSG00000291093	0.216106	2.70062	3.05325	0.00254562	0.0427656	-1.7672
ENSG00000291114	-0.382108	1.23396	-3.69709	0.000276016	0.0118738	0.20716
ENSG00000291144	0.391373	2.53998	2.97879	0.00322187	0.0488383	-1.97348
ENSG00000291155	0.172528	-3.38252	3.02944	0.00274616	0.0446869	-1.83367	CT75
ENSG00000291171	-0.299147	2.87956	-2.98159	0.00319372	0.048622	-1.96581
ENSG00000291174	0.419507	-1.38842	3.29298	0.00115667	0.0270164	-1.07158
ENSG00000291263	-0.415389	1.24273	-3.74866	0.000227795	0.0104141	0.379712
ENSG00000291300	-0.497937	-0.830944	-3.74127	0.00023418	0.0105812	0.354856	PRSS30P

## Sheet: TableS7
	CD45+ cells						CD71+ cells
	Unpaired samples			Paired samples			Unpaired samples			Paired samples
Timepoint	Steady State	VOE	Follow-Up	Steady State	VOE	Follow-Up	Steady State	VOE	Follow-Up	Steady State	VOE	Follow-Up
Subjects	129	9	6	19	19	10	113	11	9	17	17	8
Samples	135	11	6	20	31	12	121	14	11	17	28	8
Subject Age Mean (StdDev)	10.55(5.88)	14.78(3.07)	13.5(5.36)	14.21(3.01)	14.26(3.4)	12 (2.83)	10.96 (5.58)	13.0 (4.4)	14.78 (4.76)	14.06 (3.11)	13.94 (3.4)	12.12 (2.59)
Subject Sex (F:M)	58:71	5:4	5:1	7:12	7:12	3:7	47:66	7:4	5:4	7:10	7:10	3:5
Subject Reports chronic pain	6	3	2	8	8	3	7	3	3	8	8	3
Subject on Hydroxyurea	129	7	5	19	19	10	113	9	8	17	17	8
Subject on Metformin	6	2	1	0	0	0	6	1	2	0	0	0

## Sheet: TableS4
Sample	CD71	CD45	CD15
517092	6.398	5.876	-2.59
517108	6.089	5.408	-2.964
517109	5.957	0.947	-1.003
516937	6.194	7.455	-0.69
381348	5.788	7.702	-0.756
517134	4.666	8.068	-0.493
517135	4.346	7.691	-1.582
381361	5.991	6.466	-0.348
381412	6.024	6.614	-0.64
381418	5.85	5.396	0.06
517081	7.19	7.618	0.068
516862	6.112	6.855	-0.53
381339	7	0.42	-1.544
381414	7.362	6	0.272
516909	7.238	6.559	0.37
381400	5.686	6.74	0.081
516897	5.298	5.951	-1.563
516922	5.146	5.566	-1.821
516943	6.632	6.152	-0.958
517072	4.705	7.638	-0.492
516877	6.782	6.111	-2.043
381413	6.343	5.598	-3.446
516861	3.59	6.511	-0.239
517145	5.242	7.305	-0.791
533576	6.386	6.707	-1.025
516945	6.356	7.042	-0.449
516961	5.383	6.286	-0.676
516899	7.185	6.222	-0.941
516954	8.644	3.255	-2.31
381334	6.236	6.355	0.245
381350	5.206	2.68	-3.134
516852	6.473	5.429	-0.11
516913	4.977	7.055	-0.126
516980	5.299	7.345	-0.548
516985	3.248	7.5	-0.337
516992	6.081	6.632	-0.597
516995	4.951	6.151	-1.037
381422	4.931	6.603	-0.006
516898	6.237	7.191	0.935
516931	6.396	6.258	-0.418
516960	7.745	6.179	2.906
516998	6.595	6.873	-0.115
381343	6.572	5.798	-1.569
516858	6.499	6.517	-0.702
381336	6.318	5.779	-2.005
381407	6.678	5.994	-0.319
381428	4.442	6.68	-0.184
516925	5.729	8.191	0.236
381405	4.796	6.613	0.1
516856	6.386	5.051	-1.902
517111	7.074	3.351	-2.964
516895	5.127	6.948	-0.314
516859	3.603	6.749	-0.843
381383	6.118	6.048	-1.79
381360	4.128	7.695	0.091
516869	4.493	7.302	-1.106
516923	6.901	6.686	-0.172
381420	5.336	6.468	-1.142
381341	5.326	6.922	-0.766
516855	5.339	5.972	-0.818
516879	5.485	5.519	-0.722
381432	7.519	5.265	-1.173
516884	7.086	5.977	-1.615
516903	8.857	4.765	-2.274
516921	6.547	5.709	-2.109
516936	7.744	5.52	-1.406
516978	5.244	8.01	-0.283
516988	5.965	6.424	1.881
381335	5.091	7.461	-0.614
381368	5.818	6.223	-0.217
381370	7.321	4.917	-1.667
381366	6.799	6.076	0.204
517128	5.003	5.987	-0.493
516990	6.606	7.618	0.142
517084	4.597	6.643	-0.805
516900	4.984	6.901	-1.532
381406	5.468	6.817	-0.716
517140	5.539	7.103	-0.718
516875	3.788	6.597	-0.034
381347	4.948	7.999	-0.431
381424	6.272	6.922	1.184
517124	5.567	8.268	-0.722
517125	6.68	6.733	0.407
517154	5.453	6.531	-1.06
517155	6.501	6.226	0.453
516935	4.57	6.106	0.255
516939	5.285	6.898	-0.818
381417	6.262	2.779	-3.238
381419	4.337	6.595	-0.794
516917	7.362	1.057	-2.953
516953	7.389	3.246	-2.142
516933	7.657	6.938	-0.801
381354	5.412	6.812	-0.464
381355	5.825	5.151	-2.861
381374	5.966	5.739	-0.416
516902	3.138	7.132	0.204
517013	4.819	3.317	-2.449
516968	7.609	5.416	-3.361
516987	6.111	7.207	-0.763
516860	5.754	4.878	-4.342
516885	4.117	5.589	0.118
516927	6.612	6.927	0.498
516930	5.256	6.76	0.337
381449	7.484	5.085	-1.102
381448	5.648	5.377	-0.43
516904	4.382	6.557	-0.215
381430	6.354	4.448	-1.732
381337	5.887	7.152	-0.45
517008	6.323	2.615	-3.661
516891	7.114	5.206	-2.785
381349	6.435	5.761	-0.61
517079	5.471	7.006	0.01
381385	4.328	6.198	0.556
381403	3.895	7.573	-1.251
381447	5.465	6.494	-0.719
516882	5.966	6.449	-0.009
381416	5.105	5.799	-1.46
381358	5.148	5.994	-1.289
517133	5.533	6.837	-1.071
381427	8.37	5.756	-0.68
516876	8.994	4.895	-1.843
516883	5.695	6.799	0.386
516893	7.08	6.403	-1.153
516912	5.013	7.504	-0.959
516868	4.504	6.247	-0.78
381344	2.248	6.797	0.141
381389	3.35	7.076	0.793
517153	5.765	6.961	-0.285
516866	3.47	6.619	-1.076
516894	4.183	6.515	-1.128
381364	3.893	6.338	0.023
516881	7.006	5.238	-1.753
517150	3.767	7.294	0.395
516934	6.69	5.672	-2.156
516908	6.311	5.638	-0.633
381376	8.47	4.469	-0.495
381439	5.442	4.284	-1.659
381398	4.173	6.399	-0.589
516942	4.398	7.435	-0.044
516991	4.253	6.146	-1.404
516994	5.894	6.872	-0.556
517127	4.134	8.565	-0.496
381392	5.901	6.153	-1.177
381357	5.852	5.844	-0.185
381402	5.543	6.899	-2.215
516907	6.22	6.343	-0.954
381391	7.472	5.054	-1.735
381397	7.249	4.001	-3.666
517012	5.382	3.955	-2.059
381390	7.385	5.507	-0.784
381351	5.704	6.531	-0.73
381362	7.186	6.316	-0.244
381436	7.825	4.092	-2.733
381394	5.065	6.213	-0.314
381346	6.113	6.112	-1.78
381423	5.657	6.678	-0.497
381441	6.217	6.678	-1.648
516890	5.423	5.71	-0.009
516854	5.031	6.355	-0.342
381435	6.881	4.809	-0.814
381440	6.068	5.382	-3.291
516853	5.03	6.569	1.346
381332	4.749	6.42	-0.965
517068	4.102	7.263	-0.135
381421	5.73	5.684	-0.164
516905	5.443	6.578	-0.507
381317	6.96	6.646	-0.109
516872	3.568	4.676	-0.551
516906	6.331	6.187	-1.533
381393	6.951	5.715	-2.522
381426	3.562	6.405	-0.676
381438	5.544	6.157	1.961
516871	5.029	6.446	1.871
381283	8.008	6.25	-2.656
516944	8.941	7.267	0.252
381408	8.43	5.911	-2.567
381415	5.882	6.313	-0.533
381384	6.587	6.182	-1.82
516950	8.267	5.206	-1.531
516896	7.458	5.164	-1.862
517059	8.211	4.075	-1.23
381340	5.241	6.785	1.161
381316	5.98	6.595	-0.617
381410	4.661	7.117	-2.631
381315	5.434	5.94	0.466
517122	5.048	7.474	0.655
517123	5.015	7.594	1.115
381322	6.424	4.996	-2.082
381310	6.558	6.431	-0.647
381450	7.193	5.762	-1.818
381444	6.399	5.984	-1.204
381433	3.998	6.391	0.423
517004	7.984	5.364	-1.015
516982	7.166	4.142	-2.819
381431	6.232	5.742	-0.05
516965	7.697	5.645	-1.849
516948	4.637	7.066	-1.489
381425	6.462	4.771	-2.002
517015	5.69	5.931	-0.896

## Sheet: TableS2
ensembl_gene_id	logFC	AveExpr	t	P.Value	adj.P.Val	B	hgnc_symbol
ENSG00000002919	0.317532	5.73884	3.54012	0.000509311	0.0351949	-0.295486	SNX11
ENSG00000005381	0.697997	2.38738	3.5219	0.000543188	0.0363191	-0.352341	MPO
ENSG00000007264	-0.48173	4.20476	-3.47565	0.000638884	0.0399887	-0.495459	MATK
ENSG00000007350	-0.685405	2.47022	-4.59596	8.09291e-06	0.00328951	3.4106	TKTL1
ENSG00000007392	-0.256983	5.58175	-3.834	0.000174247	0.0195086	0.6558	LUC7L
ENSG00000007402	-0.621062	2.89138	-3.71631	0.000269809	0.0251943	0.267086	CACNA2D2
ENSG00000008394	0.588128	4.28364	3.82699	0.000178898	0.0199066	0.632352	MGST1
ENSG00000013583	0.300955	4.45067	3.62117	0.000381327	0.0305508	-0.0395864	HEBP1
ENSG00000014257	0.419209	4.80981	4.03869	7.95216e-05	0.0123881	1.35591	ACP3
ENSG00000025039	0.348036	4.47187	3.85977	0.000158125	0.0182469	0.74227	RRAGD
ENSG00000026025	0.415795	10.4599	4.30578	2.73202e-05	0.00676666	2.31416	VIM
ENSG00000027075	-0.361012	6.94596	-4.0225	8.47058e-05	0.0126342	1.29943	PRKCH
ENSG00000027869	-0.636972	4.31239	-3.75153	0.000236971	0.0232071	0.382335	SH2D2A
ENSG00000041353	-0.541332	2.59697	-3.90325	0.000134089	0.0163478	0.889241	RAB27B
ENSG00000042493	0.507035	6.90178	3.63218	0.000366493	0.0299616	-0.00445536	CAPG
ENSG00000047346	-0.272223	6.23891	-3.87776	0.000147722	0.0173333	0.802913	ATOSA
ENSG00000058091	0.271004	4.48456	3.50252	0.00058153	0.0374866	-0.412524	CDK14
ENSG00000058799	0.32058	4.76711	4.03078	8.20155e-05	0.0126263	1.32829	YIPF1
ENSG00000059915	0.490259	0.647973	3.52351	0.000540108	0.0363191	-0.347321	PSD
ENSG00000061676	-0.458405	1.56848	-4.30202	2.77434e-05	0.00676666	2.30034	NCKAP1
ENSG00000064199	0.580862	0.00999051	5.28385	3.63271e-07	0.000463022	6.22518	SPA17
ENSG00000064601	0.41808	7.47366	3.83462	0.000173843	0.0195086	0.65787	CTSA
ENSG00000067840	-0.637996	4.07943	-4.19408	4.29715e-05	0.00836781	1.90735	PDZD4
ENSG00000069702	-0.822731	5.65122	-5.29468	3.45139e-07	0.000463022	6.27177	TGFBR3
ENSG00000070404	0.470146	1.60949	3.53005	0.000527779	0.03598	-0.326937	FSTL3
ENSG00000070882	-0.34126	5.1439	-3.68018	0.000307936	0.0269839	0.149816	OSBPL3
ENSG00000072401	0.445037	6.10744	3.36824	0.000925564	0.0496061	-0.82157	UBE2D1
ENSG00000073861	-0.647612	4.63897	-4.09311	6.42263e-05	0.0111171	1.5471	TBX21
ENSG00000074590	-1.13588	-0.937378	-4.29263	2.88294e-05	0.00696901	2.26582	NUAK1
ENSG00000075290	0.461622	-2.66388	3.59482	0.00041917	0.0318515	-0.123321	WNT8B
ENSG00000078304	-0.204116	8.15001	-3.95592	0.000109605	0.014566	1.06916	PPP2R5C
ENSG00000079215	0.958081	-0.34238	5.04358	1.11102e-06	0.000890115	5.20907	SLC1A3
ENSG00000080493	-0.6622	1.82103	-4.55615	9.59499e-06	0.00354017	3.25688	SLC4A4
ENSG00000080822	-0.271696	5.50673	-3.44492	0.000710998	0.0428755	-0.589668	CLDND1
ENSG00000084734	0.349801	-3.19355	4.04644	7.71512e-05	0.0123293	1.38299	GCKR
ENSG00000085265	0.544225	10.5141	3.7034	0.000282888	0.0256714	0.225074	FCN1
ENSG00000085563	-0.571793	4.06498	-3.89209	0.000139903	0.0168566	0.851394	ABCB1
ENSG00000088179	-0.372403	6.16105	-3.52082	0.000545258	0.0363191	-0.355697	PTPN4
ENSG00000090104	-1.02038	5.05961	-3.72263	0.000263611	0.0250574	0.287715	RGS1
ENSG00000090382	0.503817	12.5018	3.42342	0.000765924	0.0446034	-0.655161	LYZ
ENSG00000092036	0.414614	3.71554	3.96698	0.000105036	0.0142976	1.10719	HAUS4
ENSG00000099377	0.592295	1.19495	3.98647	9.74196e-05	0.0137741	1.17443	HSD3B7
ENSG00000100027	-0.453524	4.22027	-5.36285	2.49632e-07	0.000435589	6.56666	YPEL1
ENSG00000100075	0.309175	3.90463	3.38962	0.000860331	0.0474893	-0.757367	SLC25A1
ENSG00000100385	-0.566375	7.54957	-4.3911	1.92178e-05	0.00555553	2.63067	IL2RB
ENSG00000100453	-0.893065	5.91275	-5.01313	1.27686e-06	0.000994569	5.08277	GZMB
ENSG00000100462	0.211506	4.6524	3.37281	0.00091123	0.0493278	-0.807863	PRMT5
ENSG00000100504	0.594707	7.5431	3.65502	0.00033743	0.0285857	0.0687349	PYGL
ENSG00000100505	0.702394	0.34628	3.82164	0.000182521	0.0199888	0.614502	TRIM9
ENSG00000100583	0.531934	-2.06583	4.21421	3.96282e-05	0.00831475	1.98004	SAMD15
ENSG00000100985	1.17578	4.53922	3.69413	0.000292648	0.0263018	0.19498	MMP9
ENSG00000101096	-0.446048	5.61709	-4.03595	8.0378e-05	0.0124524	1.34633	NFATC2
ENSG00000101251	0.188341	-3.46018	4.79172	3.45033e-06	0.00201564	4.18156	SEL1L2
ENSG00000101425	0.746924	2.32497	3.36687	0.000929893	0.0496461	-0.825667	BPI
ENSG00000101695	-0.39224	6.29258	-3.74665	0.000241281	0.0234922	0.366325	RNF125
ENSG00000102007	0.343677	7.23884	3.47375	0.000643135	0.0401651	-0.501304	PLP2
ENSG00000104490	-0.50984	3.7705	-4.89207	2.20736e-06	0.00147373	4.58623	NCALD
ENSG00000104731	-0.32086	5.03395	-3.7912	0.000204519	0.0211911	0.513256	KLHDC4
ENSG00000104883	0.526049	-1.60767	3.44635	0.000707483	0.0427555	-0.585305	PEX11G
ENSG00000104972	0.526428	6.87996	3.84196	0.000169113	0.0191987	0.682434	LILRB1
ENSG00000105755	0.309561	4.08555	3.52011	0.000546613	0.0363213	-0.357888	ETHE1
ENSG00000106018	-0.675934	-0.697988	-3.99523	9.41719e-05	0.0136571	1.20473	VIPR2
ENSG00000106244	0.202851	5.87767	3.52214	0.000542721	0.0363191	-0.35158	PDAP1
ENSG00000106367	0.404348	3.0158	4.59592	8.09444e-06	0.00328951	3.41043	AP1S1
ENSG00000106605	0.462843	5.73069	4.23546	3.6371e-05	0.00790604	2.05704	BLVRA
ENSG00000106853	0.947957	-0.904905	5.84617	2.32443e-08	0.000165495	8.73166	PTGR1
ENSG00000108370	-0.890975	1.1692	-5.31587	3.12168e-07	0.000460711	6.36315	RGS9
ENSG00000108861	0.386341	5.59884	4.15108	5.10376e-05	0.00941542	1.75306	DUSP3
ENSG00000108950	1.67499	0.821085	5.43403	1.77462e-07	0.000389202	6.87743	FAM20A
ENSG00000109472	0.570366	-2.47189	3.79061	0.000204973	0.0211911	0.511285	CPE
ENSG00000109743	0.562594	6.44132	4.05105	7.57697e-05	0.0122442	1.39915	BST1
ENSG00000109854	0.314358	5.41454	3.38643	0.000869789	0.047917	-0.766974	HTATIP2
ENSG00000109956	-0.988414	2.36861	-3.79551	0.00020126	0.0211368	0.527543	B3GAT1
ENSG00000110002	0.429931	3.23211	4.69859	5.19219e-06	0.00255428	3.81173	VWA5A
ENSG00000110013	0.36651	3.41622	5.25225	4.21646e-07	0.00051406	6.08961	SIAE
ENSG00000110079	1.12158	2.56516	5.43058	1.80437e-07	0.000389202	6.86228	MS4A4A
ENSG00000111684	0.366795	5.36574	4.85574	2.59668e-06	0.00165485	4.43902	LPCAT3
ENSG00000111796	-0.637885	6.04712	-4.7541	4.0725e-06	0.00223916	4.03148	KLRB1
ENSG00000112053	1.09082	1.90248	4.46023	1.4399e-05	0.00458821	2.89074	SLC26A8
ENSG00000112062	0.356586	7.05144	4.25051	3.42203e-05	0.00780139	2.11179	MAPK14
ENSG00000112290	0.68738	1.99466	5.84309	2.36076e-08	0.000165495	8.71749	WASF1
ENSG00000112667	0.328304	1.82566	3.91627	0.000127593	0.0161133	0.933535	DNPH1
ENSG00000113249	-0.698753	-1.23119	-4.02958	8.24011e-05	0.0126263	1.3241	HAVCR1
ENSG00000113552	0.257091	4.78404	3.62645	0.000374142	0.0302344	-0.0227471	GNPDA1
ENSG00000113749	0.561688	6.26526	3.98275	9.88345e-05	0.0137881	1.16155	HRH2
ENSG00000114126	-0.370895	5.4477	-3.99585	9.39468e-05	0.0136571	1.20687	TFDP2
ENSG00000114547	0.192213	-3.50827	5.08668	9.11523e-07	0.000815209	5.3888	ROPN1B
ENSG00000115129	0.459686	2.70068	3.50937	0.000567693	0.0369587	-0.391279	TP53I3
ENSG00000115234	0.206078	6.86097	3.68251	0.000305331	0.0269352	0.157349	SNX17
ENSG00000115523	-0.629796	8.08379	-3.58497	0.000434208	0.032288	-0.154495	GNLY
ENSG00000116133	0.442108	3.69089	3.36854	0.000924602	0.0496061	-0.820656	DHCR24
ENSG00000116285	-0.69328	0.607784	-4.37261	2.07491e-05	0.00561137	2.56166	ERRFI1
ENSG00000116586	0.361731	4.58411	3.49951	0.000587705	0.0376252	-0.421842	LAMTOR2
ENSG00000116667	-0.832269	3.84342	-5.47062	1.48743e-07	0.000389202	7.03827	C1orf21
ENSG00000117115	0.69315	6.42078	3.39692	0.000839054	0.0468683	-0.735357	PADI2
ENSG00000117155	-0.250611	3.51433	-3.42412	0.000764073	0.0446034	-0.653032	SSX2IP
ENSG00000117560	-0.802705	2.09337	-3.88809	0.000142045	0.0169493	0.837847	FASLG
ENSG00000118231	0.189866	-3.44221	3.36642	0.000931303	0.0496461	-0.826998	CRYGD
ENSG00000118971	-0.304019	6.04371	-3.5606	0.000473622	0.0339013	-0.231304	CCND2
ENSG00000119686	0.755624	4.56221	4.69987	5.16339e-06	0.00255428	3.81676	FLVCR2
ENSG00000120057	0.789491	-1.50215	4.58065	8.6418e-06	0.00334952	3.35134	SFRP5
ENSG00000120306	0.645255	4.87129	3.46104	0.000672283	0.0415902	-0.540358	CYSTM1
ENSG00000120885	1.07692	4.41096	4.1974	4.24025e-05	0.00831475	1.91931	CLU
ENSG00000121316	0.659934	7.95507	4.58948	8.32099e-06	0.00333327	3.3855	PLBD1
ENSG00000121966	-0.495509	9.95474	-3.90726	0.000132055	0.0162998	0.902873	CXCR4
ENSG00000122378	0.302128	2.70731	3.55262	0.00048724	0.0346117	-0.256352	PRXL2A
ENSG00000122417	-0.331636	4.79978	-3.63286	0.000365587	0.0299616	-0.00226418	ODF2L
ENSG00000123240	-0.358331	5.98074	-4.36957	2.10119e-05	0.00561137	2.55033	OPTN
ENSG00000123297	0.33638	-3.14508	3.64699	0.000347387	0.0290779	0.0429679	TSFM
ENSG00000123342	0.724747	-0.1247	3.82466	0.000180469	0.0199552	0.624569	MMP19
ENSG00000123353	0.270898	4.16105	3.54635	0.000498206	0.0348321	-0.276014	ORMDL2
ENSG00000124102	1.37651	5.23288	4.21007	4.02945e-05	0.00831475	1.96508	PI3
ENSG00000124104	0.46089	2.62935	4.33201	2.45328e-05	0.00636966	2.41094	SNX21
ENSG00000124107	1.22315	4.37406	3.9706	0.000103582	0.0142976	1.11964	SLPI
ENSG00000124203	-0.414717	4.98324	-3.90518	0.000133105	0.0162998	0.89581	ZNF831
ENSG00000125084	-0.391907	-2.96754	-4.27557	3.09061e-05	0.00734439	2.2033	WNT1
ENSG00000125538	1.07476	5.63306	4.30195	2.7751e-05	0.00676666	2.30009	IL1B
ENSG00000125900	0.575694	-1.35236	3.99437	9.44859e-05	0.0136571	1.20175	SIRPD
ENSG00000126106	0.312428	1.02945	3.9672	0.000104948	0.0142976	1.10794	TMEM53
ENSG00000126804	-0.282229	6.67368	-3.51421	0.000558107	0.0368233	-0.376253	ZBTB1
ENSG00000130045	0.280046	-3.26686	3.7661	0.000224521	0.0226468	0.430294	NXNL2
ENSG00000131069	0.30073	5.27708	3.39145	0.000854957	0.0472927	-0.75186	ACSS2
ENSG00000131238	0.457698	8.5699	4.09005	6.50071e-05	0.0111832	1.53628	PPT1
ENSG00000132357	0.458552	4.5472	3.54328	0.000503648	0.0349574	-0.28561	CARD6
ENSG00000133063	0.49496	0.515611	3.43306	0.00074082	0.0437333	-0.625837	CHIT1
ENSG00000133067	-0.977978	2.40317	-5.36243	2.50133e-07	0.000435589	6.56483	LGR6
ENSG00000133195	0.278122	4.41327	3.59258	0.000422551	0.0318515	-0.130427	SLC39A11
ENSG00000133639	-0.292535	9.42002	-3.43673	0.000731479	0.0433645	-0.614668	BTG1
ENSG00000134028	0.51088	-0.329052	3.38369	0.000877986	0.0480851	-0.775215	ADAMDEC1
ENSG00000134243	0.498665	6.74406	4.52692	1.08658e-05	0.00385681	3.14463	SORT1
ENSG00000134285	-0.414014	4.4688	-4.20078	4.18307e-05	0.00831475	1.9315	FKBP11
ENSG00000134539	-0.753335	5.94736	-4.33411	2.43216e-05	0.00636966	2.41871	KLRD1
ENSG00000134757	0.644845	-2.64358	3.45707	0.000681619	0.0416586	-0.552506	DSG3
ENSG00000135218	0.668908	7.73953	3.81658	0.000186018	0.020062	0.597614	CD36
ENSG00000135362	-0.436168	4.52662	-3.43787	0.00072858	0.043347	-0.611173	PRR5L
ENSG00000135363	0.51184	6.17238	4.47794	1.33657e-05	0.00437646	2.95787	LMO2
ENSG00000135441	0.324537	2.30084	3.72034	0.000265844	0.0251716	0.280227	BLOC1S1
ENSG00000135480	0.458519	-2.2033	3.72792	0.000258532	0.0247423	0.304991	KRT7
ENSG00000135636	0.808354	7.75432	3.81859	0.000184626	0.0199888	0.604299	DYSF
ENSG00000135677	0.304757	8.54129	3.45	0.000698569	0.0424915	-0.57414	GNS
ENSG00000136213	-0.376229	4.10685	-3.67405	0.000314884	0.0272521	0.130032	CHST12
ENSG00000136630	0.662995	2.23412	3.63231	0.000366318	0.0299616	-0.0040318	HLX
ENSG00000136997	0.385299	5.95186	3.56701	0.000462949	0.0336309	-0.21116	MYC
ENSG00000137177	0.389091	6.31866	3.81957	0.000183946	0.0199888	0.60758	KIF13A
ENSG00000137441	-0.948196	5.20839	-4.69923	5.17788e-06	0.00255428	3.81422	FGFBP2
ENSG00000137501	-0.720206	4.37904	-5.1297	7.47259e-07	0.000722548	5.56933	SYTL2
ENSG00000137843	-0.520201	-0.546925	-3.51102	0.0005644	0.0368912	-0.386146	PAK6
ENSG00000137869	0.88496	-3.17086	6.23193	3.18892e-09	8.94206e-05	10.5473	CYP19A1
ENSG00000137975	0.228931	-3.39269	4.01308	8.78676e-05	0.0130365	1.26666	CLCA2
ENSG00000138378	-0.45476	5.52062	-4.11261	5.94636e-05	0.0106886	1.61612	STAT4
ENSG00000138413	0.467054	5.1253	3.59865	0.000413465	0.0318515	-0.111197	IDH1
ENSG00000138744	0.316792	6.05474	3.39621	0.000841105	0.0468895	-0.737503	NAAA
ENSG00000138772	1.16571	4.41485	3.776	0.000216418	0.0219082	0.462971	ANXA3
ENSG00000139428	0.233461	2.61868	3.89133	0.000140306	0.0168566	0.848827	MMAB
ENSG00000141622	-0.589645	1.59131	-3.61067	0.000396002	0.0310176	-0.0730123	ARK2C
ENSG00000142166	0.271237	7.15513	3.36498	0.000935901	0.0496461	-0.831322	IFNAR1
ENSG00000142657	0.474345	8.37908	3.7314	0.000255245	0.0245897	0.316351	PGD
ENSG00000142733	0.452271	2.67395	3.37688	0.000898647	0.0489676	-0.795649	MAP3K6
ENSG00000143198	0.291447	4.66853	3.71038	0.000275746	0.0251943	0.247767	MGST3
ENSG00000143252	0.2045	5.89558	3.797	0.000200146	0.0210988	0.532482	SDHC
ENSG00000143344	0.498086	2.98201	3.42171	0.000770436	0.0447284	-0.660329	RGL1
ENSG00000143412	0.443148	-1.11256	3.5549	0.000483312	0.0344849	-0.249201	ANXA9
ENSG00000143546	0.919495	10.8748	4.54261	1.01646e-05	0.00370164	3.20482	S100A8
ENSG00000143842	-0.671437	1.95031	-4.47304	1.36442e-05	0.00439765	2.93928	SOX13
ENSG00000144824	-0.755273	2.45429	-5.6718	5.5575e-08	0.000311676	7.93595	PHLDB2
ENSG00000145287	0.309419	6.69836	3.90516	0.000133114	0.0162998	0.895751	PLAC8
ENSG00000145649	-0.653092	5.75774	-3.80251	0.00019607	0.020778	0.550786	GZMA
ENSG00000145912	0.210449	4.64978	3.87135	0.000151355	0.0175378	0.781262	NHP2
ENSG00000147475	0.179974	5.07288	4.05315	7.51496e-05	0.0122442	1.4065	ERLIN2
ENSG00000148019	-0.441	4.79867	-3.75373	0.000235046	0.0232071	0.389585	CEP78
ENSG00000148288	0.48284	2.85153	3.53819	0.000512801	0.0351949	-0.301516	GBGT1
ENSG00000148488	-0.637293	1.68864	-3.54828	0.000494802	0.0347738	-0.269958	ST8SIA6
ENSG00000149294	-0.804203	3.42479	-5.17672	6.00604e-07	0.000623761	5.7679	NCAM1
ENSG00000149357	0.303917	6.84464	3.48295	0.000622804	0.0393334	-0.47299	LAMTOR1
ENSG00000150045	-0.817645	3.85974	-4.0749	6.90027e-05	0.0115173	1.48288	KLRF1
ENSG00000150337	0.717551	5.76813	3.36779	0.000926986	0.0496061	-0.822917	FCGR1A
ENSG00000150637	-0.372314	5.80767	-3.55244	0.000487558	0.0346117	-0.256929	CD226
ENSG00000150687	-0.963985	3.58873	-4.05729	7.39401e-05	0.0121249	1.42102	PRSS23
ENSG00000150938	-0.439338	3.53669	-4.34218	2.35272e-05	0.00622383	2.44858	CRIM1
ENSG00000151136	-0.365145	4.2798	-3.67451	0.00031436	0.0272521	0.13151	ABTB3
ENSG00000151208	-0.740782	3.04418	-4.76471	3.88676e-06	0.00217977	4.07373	DLG5
ENSG00000151490	0.411963	3.9223	3.61277	0.000393035	0.0310173	-0.0663559	PTPRO
ENSG00000151883	-0.214732	7.9969	-3.61079	0.000395833	0.0310176	-0.0726344	PARP8
ENSG00000152128	-0.521274	-0.546162	-3.76081	0.000228969	0.022939	0.412861	TMEM163
ENSG00000152380	0.628511	1.22322	5.50116	1.28285e-07	0.000389202	7.17311	FAM151B
ENSG00000152518	-0.397387	8.68747	-4.9469	1.72464e-06	0.00127265	4.81	ZFP36L2
ENSG00000152953	0.769845	-0.202087	4.80488	3.25526e-06	0.00201564	4.23426	STK32B
ENSG00000154760	-0.399366	5.20555	-3.75229	0.000236304	0.0232071	0.384841	SLFN13
ENSG00000154856	0.738766	0.727652	4.08663	6.58883e-05	0.0112337	1.52423	APCDD1
ENSG00000155659	-0.925004	2.36977	-3.87774	0.000147736	0.0173333	0.802832	VSIG4
ENSG00000155719	0.485409	-1.90995	3.58112	0.000440227	0.0324853	-0.166671	OTOA
ENSG00000156414	0.635058	2.6564	3.62853	0.000371344	0.0301547	-0.0160988	TDRD9
ENSG00000156475	-0.652518	2.55214	-4.38077	2.00593e-05	0.00561137	2.59209	PPP2R2B
ENSG00000156564	-0.591431	-1.85644	-3.62798	0.000372081	0.0301547	-0.0178558	LRFN2
ENSG00000156966	-1.00758	3.45857	-4.3759	2.04683e-05	0.00561137	2.57392	B3GNT7
ENSG00000157064	0.631584	-1.57971	4.61812	7.35765e-06	0.00317409	3.49664	NMNAT2
ENSG00000157168	0.979073	2.56215	4.20781	4.06632e-05	0.00831475	1.9569	NRG1
ENSG00000157335	0.425024	-2.8479	3.55152	0.000489146	0.0346296	-0.259801	CLEC18C
ENSG00000157404	-0.565102	1.95201	-4.3777	2.03159e-05	0.00561137	2.58065	KIT
ENSG00000157800	0.31569	4.30666	3.69525	0.000291444	0.0263018	0.198639	SLC37A3
ENSG00000157985	-0.679849	2.42125	-4.18772	4.40818e-05	0.00851493	1.88446	AGAP1
ENSG00000158006	-0.317387	4.34549	-3.6865	0.000300911	0.0267021	0.170282	PAFAH2
ENSG00000158321	-0.682918	4.71274	-4.00121	9.20136e-05	0.0135087	1.22545	AUTS2
ENSG00000159199	0.211688	4.2739	4.04277	7.82645e-05	0.0123293	1.37017	ATP5MC1
ENSG00000159307	0.51876	-1.97381	3.36363	0.0009402	0.0496881	-0.835346	SCUBE1
ENSG00000159352	0.260592	6.75321	3.52552	0.00053629	0.0363191	-0.341059	PSMD4
ENSG00000159496	0.5001	4.21294	3.59302	0.000421882	0.0318515	-0.129026	RGL4
ENSG00000159674	-0.706384	4.4698	-3.93109	0.000120563	0.0154705	0.984101	SPON2
ENSG00000159733	-0.427854	3.22832	-3.9865	9.74104e-05	0.0137741	1.17452	ZFYVE28
ENSG00000160318	-0.643677	-0.17953	-3.71029	0.000275834	0.0251943	0.247484	CLDND2
ENSG00000160746	0.340527	4.29053	4.43544	1.59755e-05	0.00486922	2.79711	ANO10
ENSG00000160883	0.634722	7.64848	3.65783	0.000334009	0.0283817	0.0777645	HK3
ENSG00000161647	0.536963	-1.04405	3.60778	0.000400147	0.0311069	-0.0822274	MPP3
ENSG00000161944	0.709935	3.79355	3.88316	0.000144726	0.017196	0.821177	ASGR2
ENSG00000162676	-0.53189	3.5289	-4.99441	1.39048e-06	0.0010538	5.0054	GFI1
ENSG00000162694	-0.358833	1.23616	-3.56107	0.000472827	0.0339013	-0.229821	EXTL2
ENSG00000162733	-0.576466	-0.323034	-3.57481	0.000450254	0.0328791	-0.186583	DDR2
ENSG00000163171	0.423297	8.02565	3.98637	9.74581e-05	0.0137741	1.17408	CDC42EP3
ENSG00000163220	0.807694	11.9946	4.20298	4.14618e-05	0.00831475	1.93944	S100A9
ENSG00000163221	0.990247	6.88799	4.79383	3.41822e-06	0.00201564	4.19002	S100A12
ENSG00000163251	0.56259	0.383208	4.47693	1.34223e-05	0.00437646	2.95406	FZD5
ENSG00000163344	0.338264	3.81416	4.21094	4.01545e-05	0.00831475	1.9682	PMVK
ENSG00000163508	-0.6565	3.15862	-3.61292	0.000392818	0.0310173	-0.0658672	EOMES
ENSG00000163564	-0.63418	4.54751	-4.73634	4.40264e-06	0.00232933	3.96094	PYHIN1
ENSG00000163754	0.35158	5.65589	3.64051	0.000355624	0.0295031	0.022209	GYG1
ENSG00000163959	0.486457	-1.78101	3.63131	0.000367647	0.0299686	-0.00724002	SLC51A
ENSG00000164125	0.796446	6.17584	3.85608	0.000160346	0.0184126	0.729843	GASK1B
ENSG00000164342	-0.707002	0.931637	-4.05899	7.34493e-05	0.0121153	1.42698	TLR3
ENSG00000164483	-0.457869	4.36249	-3.93999	0.000116523	0.0151973	1.01452	SAMD3
ENSG00000164885	0.38275	2.84144	3.69424	0.000292526	0.0263018	0.195352	CDK5
ENSG00000165168	0.414215	9.74699	3.90779	0.000131789	0.0162998	0.904673	CYBB
ENSG00000166002	0.521215	3.20108	3.6662	0.000324001	0.027869	0.10473	SMCO4
ENSG00000166228	0.336577	2.13577	3.52407	0.000539049	0.0363191	-0.345588	PCBD1
ENSG00000166289	-0.547249	2.83602	-3.46057	0.000673369	0.0415902	-0.54178	PLEKHF1
ENSG00000166394	1.14592	-0.0853215	5.11191	8.11381e-07	0.000758398	5.49452	CYB5R2
ENSG00000166793	-0.636709	0.346627	-3.3914	0.000855083	0.0472927	-0.751989	YPEL4
ENSG00000166926	0.302095	-3.2675	3.57933	0.000443052	0.0326079	-0.172326	MS4A6E
ENSG00000166974	-0.201845	6.53814	-3.57718	0.000446465	0.0327298	-0.17911	MAPRE2
ENSG00000167037	-0.829434	1.01972	-5.19874	5.41953e-07	0.000584497	5.86132	SGSM1
ENSG00000167552	0.69625	9.21889	3.98334	9.86058e-05	0.0137881	1.16362	TUBA1A
ENSG00000167642	0.252806	4.71847	3.50029	0.00058609	0.0376077	-0.419414	SPINT2
ENSG00000167984	-0.395903	6.3028	-3.81903	0.00018432	0.0199888	0.605775	NLRC3
ENSG00000168152	-0.258558	2.34803	-3.6355	0.000362119	0.0299534	0.00617692	THAP9
ENSG00000168209	-0.741802	6.12976	-3.40345	0.000820441	0.0464356	-0.715636	DDIT4
ENSG00000168528	0.741621	1.09699	4.1863	4.43344e-05	0.00851493	1.87934	SERINC2
ENSG00000168743	-0.485347	-2.69666	-3.47589	0.000638368	0.0399887	-0.494747	NPNT
ENSG00000168758	-0.512651	4.41754	-3.43745	0.000729639	0.043347	-0.612451	SEMA4C
ENSG00000168763	-0.302171	5.40944	-3.9108	0.000130283	0.0162367	0.914927	CNNM3
ENSG00000168772	-0.681032	-2.6237	-4.23956	3.57717e-05	0.0079006	2.07197	CXXC4
ENSG00000168807	-0.306617	4.5296	-4.02275	8.46229e-05	0.0126342	1.30031	SNTB2
ENSG00000170439	1.43127	-1.39882	6.06047	7.78499e-09	0.000109149	9.73116	TMT1B
ENSG00000170522	-0.525716	2.4694	-3.71048	0.00027564	0.0251943	0.248109	ELOVL6
ENSG00000170919	-0.394928	3.12868	-3.56042	0.000473925	0.0339013	-0.23187	TPT1-AS1
ENSG00000170955	0.637324	-2.58553	4.31569	2.62324e-05	0.0065677	2.35069	CAVIN3
ENSG00000170956	0.770432	5.34847	3.44412	0.000712987	0.0429031	-0.592127	CEACAM3
ENSG00000170961	-0.251723	-3.40067	-3.42098	0.000772392	0.0447293	-0.662559	HAS2
ENSG00000170962	-0.661735	2.79336	-4.5383	1.0353e-05	0.00372192	3.18825	PDGFD
ENSG00000171408	0.415789	0.76105	3.43542	0.000734802	0.0434696	-0.618658	PDE7B
ENSG00000171596	-0.811438	2.3164	-4.17987	4.5491e-05	0.00861901	1.85623	NMUR1
ENSG00000171827	-0.317039	2.86794	-3.37552	0.00090283	0.0489676	-0.799729	ZNF570
ENSG00000172031	-0.6463	-1.6502	-3.4002	0.000829676	0.0467561	-0.725476	EPHX4
ENSG00000172426	0.762412	-0.406062	3.92299	0.000124359	0.0158507	0.956441	RSPH9
ENSG00000172554	0.745778	-2.10491	4.65986	6.1441e-06	0.00292011	3.65952	SNTG2
ENSG00000172594	0.651558	2.79375	4.79638	3.37997e-06	0.00201564	4.20021	SMPDL3A
ENSG00000172803	0.41623	0.231248	3.78921	0.000206043	0.0211911	0.506654	SNX32
ENSG00000172867	-0.524507	-1.21856	-3.50076	0.000585128	0.0376077	-0.417965	KRT2
ENSG00000172936	0.330065	8.69176	3.45701	0.000681771	0.0416586	-0.552703	MYD88
ENSG00000173013	0.387826	0.281671	3.54684	0.000497335	0.0348321	-0.274468	CFAP184
ENSG00000173068	-1.04845	0.482654	-4.63238	6.9191e-06	0.00307966	3.55216	BNC2
ENSG00000173200	-0.426239	6.04747	-4.64447	6.56701e-06	0.00297009	3.59936	PARP15
ENSG00000173610	0.174284	-3.48112	4.1523	5.07895e-05	0.00941542	1.75743	UGT2A1
ENSG00000174482	-0.830438	-0.804953	-3.62352	0.000378117	0.0304677	-0.0321026	LINGO2
ENSG00000174547	0.215098	3.89788	3.46942	0.000652941	0.0406869	-0.514639	MRPL11
ENSG00000174652	-0.310981	6.63953	-3.45689	0.000682049	0.0416586	-0.553062	ZNF266
ENSG00000174695	0.205934	7.53596	3.58633	0.000432107	0.032288	-0.150207	TMEM167A
ENSG00000176410	0.169642	2.20671	3.36015	0.000951406	0.0498661	-0.845748	DNAJC30
ENSG00000177112	0.712413	-0.846321	3.65803	0.000333766	0.0283817	0.078411	IRAG1-AS1
ENSG00000177291	0.26937	-3.33543	4.06946	7.04943e-05	0.0116966	1.46373	GJD4
ENSG00000177628	0.391826	5.60198	3.44187	0.000718571	0.0430229	-0.598996	GBA1
ENSG00000177885	0.260428	8.85793	3.71163	0.000274479	0.0251943	0.251855	GRB2
ENSG00000179071	-0.384811	-3.30512	-3.61806	0.000385626	0.0307197	-0.0495122	CCDC89
ENSG00000179163	0.375581	4.78964	3.73671	0.000250297	0.0242349	0.333737	FUCA1
ENSG00000179542	0.699957	2.01178	3.95818	0.000108658	0.0145428	1.07691	SLITRK4
ENSG00000179840	0.466304	0.248951	3.8142	0.000187681	0.0201414	0.589694	PIK3CD-AS1
ENSG00000179841	-1.00074	2.61664	-5.14487	6.96516e-07	0.000697536	5.63323	AKAP5
ENSG00000179914	0.576386	-1.19536	3.36476	0.000936585	0.0496461	-0.831964	ITLN1
ENSG00000180644	-0.916764	7.38753	-5.28877	3.54922e-07	0.000463022	6.24634	PRF1
ENSG00000180739	-0.84147	4.37636	-5.20302	5.31215e-07	0.000584497	5.87951	S1PR5
ENSG00000181036	-0.796936	4.36748	-4.02421	8.4145e-05	0.0126342	1.30537	FCRL6
ENSG00000181104	-0.910569	4.28414	-5.35105	2.64078e-07	0.000435589	6.51544	F2R
ENSG00000182118	0.573961	0.451087	4.51787	1.1291e-05	0.00390877	3.11	FAM89A
ENSG00000182173	-0.417497	4.5929	-4.48001	1.32498e-05	0.00437646	2.96572	TSEN54
ENSG00000182782	0.854554	5.40487	3.51132	0.000563804	0.0368912	-0.385214	HCAR2
ENSG00000182985	-0.537389	1.30395	-3.67453	0.00031433	0.0272521	0.131595	CADM1
ENSG00000183508	-0.62347	6.74205	-4.31675	2.61186e-05	0.0065677	2.3546	TENT5C
ENSG00000183621	0.373885	4.31594	3.48166	0.00062561	0.0394219	-0.476953	ZNF438
ENSG00000183638	-0.560365	-2.26238	-3.38533	0.000873063	0.0480031	-0.770276	RP1L1
ENSG00000183935	0.358856	2.34989	4.43556	1.59674e-05	0.00486922	2.79756	HTR7P1
ENSG00000184349	-1.1052	-0.775606	-5.49641	1.31273e-07	0.000389202	7.15213	EFNA5
ENSG00000184557	0.82709	6.54093	4.17061	4.721e-05	0.00882543	1.82296	SOCS3
ENSG00000184716	0.357132	-0.457568	3.71537	0.000270737	0.0251943	0.264039	SERINC4
ENSG00000184785	0.670239	-1.34668	4.04354	7.80306e-05	0.0123293	1.37285	SMIM10
ENSG00000185482	0.495827	4.07266	4.10564	6.11275e-05	0.0107791	1.59139	STAC3
ENSG00000185697	-0.678415	5.15365	-5.05529	1.053e-06	0.000868443	5.25777	MYBL1
ENSG00000185920	-0.499983	3.72355	-3.35948	0.000953582	0.0498869	-0.847753	PTCH1
ENSG00000186352	-0.369586	1.14283	-4.18334	4.4863e-05	0.00855785	1.8687	ANKRD37
ENSG00000186453	0.360083	-2.99437	3.58867	0.000428512	0.0322108	-0.142818	FAM228A
ENSG00000186806	0.370766	-0.140456	3.46677	0.000658988	0.0409727	-0.522761	VSIG10L
ENSG00000186818	0.659492	5.57632	4.38312	1.98647e-05	0.00561137	2.60087	LILRB4
ENSG00000186834	-0.308849	5.69325	-5.08225	9.30305e-07	0.000815209	5.37027	HEXIM1
ENSG00000187676	-0.255098	3.16288	-3.36264	0.000943375	0.0496881	-0.838306	B3GLCT
ENSG00000187950	0.27378	-3.22997	4.20972	4.03525e-05	0.00831475	1.96378	OVCH1
ENSG00000188000	1.00166	-2.27644	3.39285	0.000850843	0.0472445	-0.74762	OR7D2
ENSG00000188010	0.502711	0.771517	3.68239	0.00030546	0.0269352	0.156977	MORN2
ENSG00000188037	0.744003	-1.40626	4.08428	6.65027e-05	0.0112337	1.51592	CLCN1
ENSG00000188042	-0.502797	8.16968	-4.93366	1.8309e-06	0.00130859	4.75578	ARL4C
ENSG00000188404	0.436735	10.9997	3.91397	0.000128718	0.0161133	0.925704	SELL
ENSG00000188693	0.221608	-3.23939	3.56252	0.000470389	0.0339013	-0.225252	CYP51A1-AS1
ENSG00000189060	0.676533	5.14107	4.20544	4.10535e-05	0.00831475	1.94833	H1-0
ENSG00000189127	0.840617	0.691887	3.44035	0.000722351	0.0430967	-0.603615	ANKRD34B
ENSG00000189190	-0.473955	3.9162	-3.4904	0.00060677	0.0385815	-0.449995	ZNF600
ENSG00000189350	-0.583947	1.23858	-3.80509	0.00019419	0.0207045	0.559356	TOGARAM2
ENSG00000189430	-0.735439	2.13788	-3.89066	0.000140667	0.0168566	0.846539	NCR1
ENSG00000196154	0.41948	9.48743	3.64816	0.00034592	0.0290417	0.0467182	S100A4
ENSG00000196159	-0.858374	-0.596035	-3.78994	0.000205482	0.0211911	0.509078	FAT4
ENSG00000196323	-0.245853	6.88688	-3.55016	0.000491516	0.0346296	-0.264071	ZBTB44
ENSG00000196415	0.587998	-2.58802	3.49437	0.000598384	0.0381347	-0.437722	PRTN3
ENSG00000196586	-0.823794	1.20492	-4.03987	7.91579e-05	0.0123881	1.36002	MYO6
ENSG00000196968	-0.335277	4.02668	-4.023	8.45421e-05	0.0126342	1.30116	FUT11
ENSG00000197006	0.282333	7.39166	3.62244	0.000379597	0.0304994	-0.0355623	METTL9
ENSG00000197057	-0.683436	2.14452	-3.57194	0.000454888	0.0331312	-0.195634	DTHD1
ENSG00000197077	-0.695547	3.08512	-3.68094	0.000307079	0.0269839	0.152289	KIAA1671
ENSG00000197180	0.367625	-0.101317	3.53952	0.000510395	0.0351949	-0.297362	ATP6AP1-DT
ENSG00000197249	0.577415	10.0661	3.71864	0.000267506	0.0251716	0.274695	SERPINA1
ENSG00000197548	0.266795	5.45338	3.37625	0.000900582	0.0489676	-0.797539	ATG7
ENSG00000197632	1.09818	0.681441	4.69096	5.36785e-06	0.00259517	3.78164	SERPINB2
ENSG00000197956	0.457886	9.20095	3.61224	0.000393787	0.0310173	-0.0680477	S100A6
ENSG00000198225	0.488411	-0.897128	4.40958	1.77961e-05	0.00525284	2.69989	FKBP1C
ENSG00000198483	0.631537	-2.02041	4.26613	3.21163e-05	0.00756783	2.16879	ANKRD35
ENSG00000198574	-0.745115	4.3601	-3.7509	0.000237525	0.0232071	0.380261	SH2D1B
ENSG00000198734	0.68992	5.86969	5.57852	8.79774e-08	0.000352425	7.51696	F5
ENSG00000198821	-0.429573	7.16125	-5.23619	4.54714e-07	0.000531276	6.02093	CD247
ENSG00000198833	0.340431	7.96971	3.73634	0.000250637	0.0242349	0.332532	UBE2J1
ENSG00000198846	-0.582854	3.83216	-4.77511	3.71278e-06	0.0021247	4.11518	TOX
ENSG00000198885	-0.511823	2.64456	-4.25592	3.34772e-05	0.00769453	2.13151	ITPRIPL1
ENSG00000198892	0.540155	-0.291252	3.5843	0.000435251	0.032288	-0.156617	SHISA4
ENSG00000198929	0.608409	-2.2104	4.28342	2.99337e-05	0.00717411	2.23203	NOS1AP
ENSG00000203710	0.552128	7.28075	4.57222	8.95882e-06	0.00334952	3.31881	CR1
ENSG00000203865	0.359751	0.650768	4.57698	8.7785e-06	0.00334952	3.33717	ATP1A1-AS1
ENSG00000204392	0.31151	3.45175	3.9856	9.77513e-05	0.0137741	1.17139	LSM2
ENSG00000205336	-0.82475	5.87716	-3.9896	9.62467e-05	0.0137741	1.18525	ADGRG1
ENSG00000211689	-0.73039	2.93628	-4.48016	1.3241e-05	0.00437646	2.96632	TRGC1
ENSG00000211695	-0.605228	2.50112	-3.41932	0.000776832	0.0447293	-0.667602	TRGV9
ENSG00000213275	0.52325	-3.17445	4.90912	2.04473e-06	0.00139845	4.65561	IFITM9P
ENSG00000213763	0.585303	-0.556249	3.94645	0.00011367	0.0149644	1.03665	ACTBP2
ENSG00000214026	0.357388	3.92815	3.68909	0.000298086	0.0266198	0.178649	MRPL23
ENSG00000214212	0.526393	6.37417	3.50613	0.000574189	0.0372405	-0.401318	C19orf38
ENSG00000214402	-0.886641	-0.524847	-5.0614	1.02386e-06	0.000868443	5.28325	LCNL1
ENSG00000214549	-0.178031	-3.45645	-3.45929	0.00067639	0.0415935	-0.545723	SDHCP2
ENSG00000214944	-0.787178	-0.826353	-3.75698	0.000232239	0.0231751	0.40026	ARHGEF28
ENSG00000214961	0.145766	-3.44882	3.53161	0.000524881	0.035898	-0.322075	NT5DC1P2
ENSG00000215196	0.705202	-1.83056	3.91513	0.000128149	0.0161133	0.929653	BASP1-AS1
ENSG00000223799	0.365037	0.915856	4.00126	9.19961e-05	0.0135087	1.22562	IL10RB-DT
ENSG00000224184	-0.309871	-3.28761	-3.59349	0.000421176	0.0318515	-0.127543	MIR3681HG
ENSG00000224721	0.511647	-2.80053	4.88344	2.29437e-06	0.0014962	4.55119	FLVCR2-AS1
ENSG00000225721	0.366247	-0.898962	3.58299	0.000437288	0.0323535	-0.160746
ENSG00000225791	0.290739	1.29902	3.41971	0.000775787	0.0447293	-0.666418	TRAM2-AS1
ENSG00000226125	0.485921	-2.09348	3.66861	0.000321182	0.0277115	0.112477	LINC01907
ENSG00000226766	-0.162571	-3.51872	-3.66187	0.00032914	0.0281384	0.0907813	FABP7P1
ENSG00000227012	0.462812	-3.09398	4.43022	1.63279e-05	0.00492313	2.77745	LINC02527
ENSG00000227028	0.580239	-1.62914	4.51942	1.12168e-05	0.00390877	3.11595	SLC8A1-AS1
ENSG00000227630	0.497883	-2.35635	3.44146	0.00071958	0.0430229	-0.600231	LINC01132
ENSG00000228002	0.387278	-3.01907	4.10408	6.15048e-05	0.0107791	1.58588	DHX9P1
ENSG00000228113	0.728041	-1.60618	3.64932	0.00034447	0.0290417	0.0504385	NA
ENSG00000228519	0.411677	-3.01638	4.32684	2.50589e-05	0.00644657	2.39185	RANBP1P1
ENSG00000228737	0.417333	-2.97066	3.67705	0.000311461	0.0272077	0.139723
ENSG00000228974	0.344408	-3.22492	4.62635	7.10146e-06	0.00311144	3.52866
ENSG00000229313	0.14772	-3.4394	3.52732	0.000532899	0.0361816	-0.335459
ENSG00000229324	0.115782	-3.45916	3.55017	0.000491494	0.0346296	-0.264032	NUTF2P7
ENSG00000229515	0.169761	-3.44431	3.40312	0.00082137	0.0464356	-0.716631	FLT1P1
ENSG00000229817	0.168014	-3.4937	3.87872	0.000147188	0.0173333	0.806143
ENSG00000230882	-0.263311	-3.2531	-4.14355	5.25912e-05	0.00963862	1.72618
ENSG00000231039	0.231984	-3.46585	4.26341	3.24733e-05	0.00758821	2.15886
ENSG00000231047	0.521859	-2.25957	3.38397	0.000877141	0.0480851	-0.77437	GCNT1P3
ENSG00000231080	0.137206	-3.50439	3.40914	0.00080454	0.0458539	-0.698427
ENSG00000231128	-0.463577	-3.22157	-3.63449	0.000363454	0.0299616	0.00291842	NA
ENSG00000231508	0.199254	-3.45916	3.51263	0.000561218	0.0368912	-0.381158	RPL34P20
ENSG00000231711	0.587809	0.809036	3.66452	0.000325986	0.027954	0.0993158	LINC00899
ENSG00000231760	0.443785	-1.43286	4.04446	7.77508e-05	0.0123293	1.37606
ENSG00000231770	0.528078	0.851351	4.7244	4.63895e-06	0.00240891	3.91364	TMEM44-AS1
ENSG00000232004	0.500422	-2.05287	4.09984	6.25432e-05	0.010893	1.57089	CAP1P2
ENSG00000232267	0.219955	-3.43553	5.61399	7.3919e-08	0.00034546	7.67574	ACTR3P2
ENSG00000232333	-0.366811	-3.17772	-3.71416	0.000271939	0.0251943	0.260106	RPS27AP2
ENSG00000232973	0.610649	-0.785643	3.94302	0.000115174	0.0150916	1.02491	CYP1B1-AS1
ENSG00000233222	0.505479	-2.43035	4.05035	7.59777e-05	0.0122442	1.3967
ENSG00000233609	-0.485907	-2.32689	-3.4486	0.000701985	0.0426069	-0.578435	RPL10P19
ENSG00000233901	0.708221	1.52616	4.37053	2.09279e-05	0.00561137	2.55393	LINC01503
ENSG00000233912	0.427862	-3.17576	3.87165	0.00015118	0.0175378	0.782291
ENSG00000234076	0.638932	-2.15508	3.42393	0.000764567	0.0446034	-0.653601	TPRG1-AS1
ENSG00000234718	0.437203	-1.73731	3.51814	0.000550427	0.0364882	-0.364024
ENSG00000234961	0.58943	1.07901	4.31749	2.60393e-05	0.0065677	2.35734
ENSG00000235027	0.57539	-1.46304	3.96901	0.000104216	0.0142976	1.11418	PRADX
ENSG00000235162	-0.421453	4.26092	-4.39579	1.88468e-05	0.00550502	2.64823	C12orf75
ENSG00000235670	0.333192	-3.27385	3.37046	0.000918565	0.0495336	-0.814903	RPL21P40
ENSG00000236242	0.2213	-3.44185	3.5208	0.000545285	0.0363191	-0.355742	MYO16-AS1
ENSG00000236562	0.432786	-2.76962	3.73053	0.000256061	0.0245897	0.313519	IFITM3P1
ENSG00000236790	-0.744881	0.554985	-4.74373	4.26225e-06	0.00229842	3.99027	LINC00299
ENSG00000237027	0.130599	-3.49379	3.85521	0.000160875	0.0184126	0.726914
ENSG00000237054	0.479517	-1.87665	4.10765	6.06417e-05	0.0107624	1.59854	PRMT5-AS1
ENSG00000237757	-0.409002	-2.95627	-3.61884	0.000384545	0.0307197	-0.0470276	EEF1A1P30
ENSG00000238121	-0.368426	2.01443	-4.08488	6.63457e-05	0.0112337	1.51803	LINC00426
ENSG00000239797	0.163651	-3.5171	3.3618	0.000946084	0.0496881	-0.840823	RPL21P39
ENSG00000239887	0.558997	-1.54505	3.41963	0.000775987	0.0447293	-0.666645	C1orf226
ENSG00000240376	0.401611	-1.17353	3.53789	0.000513346	0.0351949	-0.302454
ENSG00000240403	-0.841255	2.21938	-4.57261	8.94413e-06	0.00334952	3.32029	KIR3DL2
ENSG00000241468	0.336099	2.69834	3.71351	0.000272597	0.0251943	0.25796	ATP5MF
ENSG00000242083	0.376647	-2.65192	3.37156	0.000915143	0.0494442	-0.811626	RPL7AP31
ENSG00000242193	0.445508	1.93523	3.64154	0.000354305	0.0294809	0.0254989	CRYZL2P
ENSG00000242550	1.19581	0.0922541	4.50347	1.20005e-05	0.00410372	3.05503	SERPINB10
ENSG00000243273	0.689683	-2.72954	3.56422	0.000467559	0.0338781	-0.219918
ENSG00000243772	-1.16364	0.977033	-4.92936	1.86668e-06	0.00130859	4.73822	KIR2DL3
ENSG00000244187	0.36278	2.01564	3.95939	0.000108152	0.0145428	1.08108	TMEM141
ENSG00000245322	0.503825	-1.82881	3.78187	0.000211747	0.0215912	0.482372	H2AZ1-DT
ENSG00000245888	0.555767	-2.54822	3.95757	0.000108911	0.0145428	1.07483	NSMCE1-DT
ENSG00000246067	0.334113	1.58106	3.6868	0.000300585	0.0267021	0.171245	RAB30-DT
ENSG00000247157	-0.617761	-0.647811	-4.13688	5.40061e-05	0.00977023	1.70238	LINC01252
ENSG00000248719	0.211478	-3.40921	3.36545	0.000934407	0.0496461	-0.829919	PRDM8-AS1
ENSG00000248746	-0.555272	-2.30955	-4.20131	4.17414e-05	0.00831475	1.93341	ACTN3
ENSG00000249042	0.31674	0.301017	3.42898	0.000751341	0.0442397	-0.638247	FAM151B-DT
ENSG00000249835	0.610708	0.715677	3.38212	0.000882696	0.0482489	-0.779916	VCAN-AS1
ENSG00000250189	0.352549	-3.47114	3.76071	0.000229055	0.022939	0.412528
ENSG00000250479	0.36219	2.7243	3.78022	0.000213055	0.021646	0.476893	CHCHD10
ENSG00000250604	0.247991	-3.36018	3.59481	0.000419197	0.0318515	-0.123378
ENSG00000251203	0.267865	-3.44256	5.32865	2.93782e-07	0.000457663	6.4184	DNAJB6P2
ENSG00000253182	0.152547	-3.46609	3.39386	0.000847903	0.0471747	-0.744578	LINC02948
ENSG00000253328	0.150566	-3.43397	3.82299	0.000181604	0.01997	0.618989	SUMO2P19
ENSG00000253358	0.541285	-1.84796	3.54454	0.000501399	0.0348877	-0.281657
ENSG00000254003	0.41247	-3.0038	3.40561	0.000814371	0.0462263	-0.709107	SRI-AS1
ENSG00000254236	0.486101	-2.84396	3.71139	0.000274723	0.0251943	0.251065
ENSG00000254270	0.30131	-3.40695	3.57681	0.000447042	0.0327298	-0.180254	ERHP1
ENSG00000254452	0.422446	-3.14308	3.44272	0.000716456	0.0430196	-0.5964
ENSG00000254554	0.47616	-1.97888	3.39904	0.000832972	0.0467561	-0.728962	ADM-DT
ENSG00000254635	0.278818	4.63505	4.24146	3.54986e-05	0.0079006	2.07885	WAC-AS1
ENSG00000254789	1.25025	-0.246713	3.87145	0.000151293	0.0175378	0.781627
ENSG00000254887	0.374404	0.749189	3.41147	0.000798125	0.045674	-0.691387	LNROP
ENSG00000254988	0.443159	-3.28348	4.23949	3.57825e-05	0.0079006	2.07169
ENSG00000254999	0.233702	6.88571	3.51544	0.000555681	0.0367496	-0.372408	BRK1
ENSG00000255126	0.467948	-2.9702	3.54569	0.000499359	0.0348321	-0.278056
ENSG00000255422	0.815251	0.392544	3.936	0.000118319	0.0153601	1.00087
ENSG00000255649	0.641728	-0.909706	3.98066	9.96347e-05	0.013831	1.15434
ENSG00000255857	0.315942	1.84771	3.58795	0.000429615	0.0322108	-0.145091	PXN-AS1
ENSG00000255929	0.558273	-2.13893	4.23984	3.57321e-05	0.0079006	2.07296	PIWIL4-AS1
ENSG00000256249	0.791125	-0.948381	3.50431	0.000577867	0.0373364	-0.406951
ENSG00000256751	0.606621	-0.771472	3.61529	0.000389485	0.0309392	-0.0583261	PLBD1-AS1
ENSG00000257285	0.499979	-1.66997	3.59433	0.000419916	0.0318515	-0.124893	PRMT5-DT
ENSG00000257452	0.647075	-2.41131	3.82423	0.000180757	0.0199552	0.623146
ENSG00000257764	0.691127	3.54199	3.80211	0.000196361	0.020778	0.549464
ENSG00000258017	0.533308	0.4404	4.64974	6.41907e-06	0.00295078	3.61995	TUBA1B-AS1
ENSG00000258215	0.220597	-3.36461	4.02585	8.36098e-05	0.0126342	1.31108
ENSG00000258745	0.712537	-1.91444	4.45269	1.48617e-05	0.00468243	2.86223
ENSG00000258758	0.179077	-3.4797	3.47859	0.000632377	0.0397589	-0.486436
ENSG00000258908	0.564371	-1.96672	3.45633	0.000683391	0.0416586	-0.554793
ENSG00000258920	0.456136	-0.1165	3.59617	0.000417159	0.0318515	-0.119066	FOXN3-AS1
ENSG00000259235	0.487437	-3.26768	3.91951	0.000126023	0.0159901	0.944579	CTXN2-AS1
ENSG00000259319	0.402462	1.33903	3.64419	0.000350925	0.0292866	0.0339904	JDP2-AS1
ENSG00000259651	0.317057	-3.32896	3.41263	0.00079495	0.0455852	-0.68788	MTCO3P23
ENSG00000259678	0.398417	-1.89148	3.45954	0.000675805	0.0415935	-0.544961
ENSG00000260219	0.436922	-1.00183	3.49855	0.000589675	0.0376653	-0.424793	CD2BP2-DT
ENSG00000260228	0.586891	-0.316358	3.81348	0.00018819	0.0201414	0.587281	CDH13-AS2
ENSG00000260390	0.265179	-3.42229	3.78886	0.000206311	0.0211911	0.505499
ENSG00000260806	0.548689	-2.24854	3.75383	0.000234965	0.0232071	0.38989	PAPOLA-DT
ENSG00000260876	-0.579075	-2.59472	-4.10851	6.04364e-05	0.0107624	1.60158	LINC01229
ENSG00000260943	0.83838	1.01974	3.75267	0.000235968	0.0232071	0.386105	LINC02555
ENSG00000261082	-0.173786	-3.47325	-3.52959	0.000528646	0.03598	-0.328385	LINC01228
ENSG00000261159	-0.472695	-1.84169	-3.78911	0.000206117	0.0211911	0.506336	NA
ENSG00000261189	0.209423	-3.42122	4.2592	3.30345e-05	0.00765553	2.14347	DSP-AS1
ENSG00000261602	0.281938	-3.31957	3.36956	0.000921396	0.0495909	-0.817606
ENSG00000261663	-0.380488	-2.81597	-3.4846	0.000619214	0.039195	-0.467895	ECI1-AS1
ENSG00000261684	0.368193	1.16725	3.5933	0.000421461	0.0318515	-0.128143
ENSG00000263787	-0.128873	-3.40682	-3.40643	0.000812099	0.0461908	-0.70665	SKAP1-AS1
ENSG00000264066	0.173036	-3.51318	3.71868	0.000267464	0.0251716	0.274835
ENSG00000264522	-0.348629	2.66199	-3.42852	0.000752552	0.0442397	-0.639664	OTUD7B
ENSG00000265273	0.484135	-2.9592	3.96429	0.000106129	0.0143766	1.09794	PGDP1
ENSG00000265415	0.120628	-3.47407	3.41375	0.000791872	0.0455018	-0.684469	PRR11-AS1
ENSG00000265491	-0.212583	5.28046	-3.39903	0.000832997	0.0467561	-0.728988	RNF115
ENSG00000265531	0.852282	1.87004	3.60634	0.000402217	0.0311563	-0.0867946	FCGR1CP
ENSG00000266751	0.437618	-3.01837	3.36175	0.000946237	0.0496881	-0.840965	MIR3661
ENSG00000266970	0.496135	-3.02727	4.21185	4.00065e-05	0.00831475	1.97151	SOCS3-DT
ENSG00000267074	-0.575163	1.78499	-3.5847	0.000434629	0.032288	-0.155354
ENSG00000267251	0.128792	-3.55062	3.5057	0.000575056	0.0372405	-0.402649
ENSG00000267270	0.448609	-1.90759	3.376	0.000901358	0.0489676	-0.798295	PARD6G-AS1
ENSG00000267679	-0.247411	-3.29249	-3.52395	0.00053926	0.0363191	-0.345935	EIF5AP2
ENSG00000268170	0.909115	-0.162814	3.93053	0.000120824	0.0154705	0.98217
ENSG00000269952	-0.949155	-1.81114	-3.51184	0.000562771	0.0368912	-0.383596
ENSG00000270021	0.464208	-1.62429	3.8497	0.000164249	0.0187224	0.708421
ENSG00000270585	-0.253756	-3.50338	-4.65459	6.28578e-06	0.00293766	3.63892	SNX2P1
ENSG00000270959	0.440062	0.706001	4.42762	1.65062e-05	0.00492393	2.76766	LPP-AS2
ENSG00000271503	-0.529961	7.44638	-3.68925	0.000297912	0.0266198	0.179167	CCL5
ENSG00000271605	0.367945	4.51056	3.56319	0.000469269	0.0339013	-0.223145	MILR1
ENSG00000271664	0.190625	-3.4885	4.61349	7.50567e-06	0.00318888	3.47864
ENSG00000271774	0.179274	-3.50733	3.40997	0.000802245	0.0458162	-0.695915
ENSG00000271984	0.565232	-2.12329	4.17812	4.58123e-05	0.00862163	1.84992
ENSG00000272282	-0.611465	0.905799	-4.22368	3.81429e-05	0.00816461	2.01434	LINC02084
ENSG00000272396	0.487445	-3.49456	3.39781	0.00083651	0.0468195	-0.732688
ENSG00000272814	0.487897	-1.67533	3.50918	0.000568068	0.0369587	-0.391862
ENSG00000272831	0.364077	1.56222	3.60755	0.00040047	0.0311069	-0.082942
ENSG00000272892	0.463361	-2.58706	4.19905	4.21223e-05	0.00831475	1.92526
ENSG00000273765	0.331812	-3.38914	4.13817	5.37291e-05	0.00977023	1.70699	NA
ENSG00000274173	1.21027	-0.145813	3.72598	0.000260384	0.0248348	0.298653	LINC02967
ENSG00000274922	0.394443	1.93528	3.3618	0.000946087	0.0496881	-0.840826
ENSG00000277639	0.251423	-3.41382	3.60907	0.00039829	0.0311069	-0.0781108	CHD9NB
ENSG00000278709	0.49009	-0.789962	3.6484	0.000345621	0.0290417	0.0474838	NKILA
ENSG00000279141	-0.63733	0.28405	-3.83785	0.000171742	0.0194187	0.668693	LINC01451
ENSG00000279926	0.334172	-3.38431	4.07618	6.86574e-05	0.0115173	1.48737
ENSG00000280091	0.606579	-3.2252	4.23682	3.61717e-05	0.00790604	2.06198
ENSG00000280228	0.237888	-3.52278	3.44791	0.000703654	0.0426159	-0.580526	AMANZI
ENSG00000280587	0.298143	-3.17689	3.89189	0.000140008	0.0168566	0.850726	LINC01348
ENSG00000280739	0.343462	0.0193458	3.42313	0.000766692	0.0446034	-0.656043	ENTPD3-AS1
ENSG00000280739	0.343462	0.0193458	3.42313	0.000766692	0.0446034	-0.656043	EIF1B-AS1
ENSG00000280832	0.717684	1.17652	3.78287	0.00021096	0.0215896	0.48568	GSEC
ENSG00000282199	0.507197	-2.96757	3.83343	0.000174625	0.0195086	0.653874
ENSG00000284634	-0.467592	-0.991769	-3.59372	0.000420836	0.0318515	-0.126829
ENSG00000284922	0.429723	-0.349617	3.48549	0.000617301	0.0391623	-0.465166	LRTOMT
ENSG00000285952	0.193807	-3.43818	4.59661	8.07019e-06	0.00328951	3.41314
ENSG00000286037	0.686316	-2.74089	5.38086	2.29047e-07	0.000435589	6.64502
ENSG00000286171	0.266884	-3.36474	3.53904	0.000511272	0.0351949	-0.298879
ENSG00000286180	0.622918	-2.85327	5.43786	1.74224e-07	0.000389202	6.8942
ENSG00000287593	0.416852	-3.15278	3.46274	0.0006683	0.0414598	-0.535124
ENSG00000288825	0.48432	-3.04016	4.23116	3.70091e-05	0.00798286	2.04143	H2AC18
ENSG00000288859	0.472789	-3.1277	3.93349	0.000119459	0.0154367	0.992309	H2AC19
ENSG00000289987	0.477791	-3.01876	4.37526	2.05227e-05	0.00561137	2.57153
ENSG00000290999	-0.442681	0.731212	-3.70373	0.000282543	0.0256714	0.226157
ENSG00000291005	0.71495	-0.718911	4.57369	8.90287e-06	0.00334952	3.32447
ENSG00000291032	0.822898	-2.3314	3.95068	0.000111836	0.0147924	1.05117
ENSG00000291093	0.282895	2.66173	3.35866	0.000956246	0.0499331	-0.850202
ENSG00000291155	0.300154	-3.4312	4.44568	1.5305e-05	0.00476854	2.83574	CT75
ENSG00000291174	0.524081	-1.37353	3.39878	0.00083371	0.0467561	-0.72974
ENSG00000291230	0.562888	-1.94432	3.42521	0.000761205	0.0446034	-0.649724

## Sheet: TableS3
ensembl_gene_id	logFC	AveExpr	t	P.Value	adj.P.Val	B	hgnc_symbol
ENSG00000006016	-0.730815	-3.35594	-4.0039	0.000264595	0.0381584	0.415346	CRLF1
ENSG00000006712	0.492852	5.6167	4.28169	0.000113706	0.0279479	1.16736	PAF1
ENSG00000012660	0.388834	8.29795	3.9647	0.000297645	0.039925	0.310712	ELOVL5
ENSG00000015133	-0.391265	7.03554	-3.83108	0.000443263	0.0471025	-0.0429523	CCDC88C
ENSG00000018189	-0.321412	5.22165	-4.3069	0.000105227	0.0275802	1.23644	RUFY3
ENSG00000023330	0.610096	4.99773	3.79733	0.000489797	0.0484077	-0.131498	ALAS1
ENSG00000025039	0.627761	4.90863	4.25355	0.000123958	0.02914	1.09041	RRAGD
ENSG00000054983	0.394084	6.58228	3.86846	0.000396727	0.0448556	0.0554774	GALC
ENSG00000065308	-0.477748	4.6494	-4.02085	0.000251429	0.037394	0.460735	TRAM2
ENSG00000065911	0.623184	5.47879	3.75674	0.000552043	0.0498919	-0.23755	MTHFD2
ENSG00000066027	0.377688	6.80101	3.81248	0.000468352	0.0476202	-0.0917919	PPP2R5A
ENSG00000068383	0.549193	4.9591	3.91576	0.000344579	0.0432884	0.180613	INPP5A
ENSG00000068697	0.617631	7.51633	3.83485	0.000438339	0.0468594	-0.0330417	LAPTM4A
ENSG00000070882	-0.501585	5.05365	-4.06101	0.000222742	0.0359772	0.568502	OSBPL3
ENSG00000070950	-0.443382	3.96552	-3.79303	0.00049605	0.0488549	-0.142746	RAD18
ENSG00000075413	0.268392	6.88068	3.84259	0.000428402	0.0467092	-0.0126961	MARK3
ENSG00000077063	-0.826375	-3.30227	-3.95818	0.000303524	0.039925	0.293328	CTTNBP2
ENSG00000077327	1.14507	-0.670675	4.60961	4.1124e-05	0.0253889	2.07469	SPAG6
ENSG00000077616	-1.01414	-3.81429	-4.32519	9.94668e-05	0.0275802	1.28663	NAALAD2
ENSG00000083937	0.579491	6.33013	4.30472	0.000105934	0.0275802	1.23047	CHMP2B
ENSG00000087076	0.572012	-2.63031	3.75647	0.000552472	0.0498919	-0.238239	HSD17B14
ENSG00000087206	0.3572	6.15018	4.24806	0.000126061	0.0292068	1.07542	UIMC1
ENSG00000089195	0.685443	5.29966	3.84988	0.000419238	0.0461097	0.00649284	TRMT6
ENSG00000092203	0.377607	7.06274	3.97587	0.000287836	0.0396877	0.340498	TOX4
ENSG00000092330	0.43187	7.02579	3.9002	0.000360948	0.0438356	0.139394	TINF2
ENSG00000093100	-0.456572	-3.19725	-3.96713	0.000295486	0.039925	0.317182
ENSG00000094916	-0.621584	5.75594	-3.96126	0.00030073	0.039925	0.301547	CBX5
ENSG00000096063	0.557157	6.27936	4.53353	5.21545e-05	0.0266953	1.86259	SRPK1
ENSG00000100167	-0.849855	-1.68753	-4.308	0.000104874	0.0275802	1.23944	SEPTIN3
ENSG00000100767	-0.681329	-0.118283	-4.11305	0.000190266	0.0334038	0.708753	PAPLN
ENSG00000100985	1.76699	4.73637	3.96247	0.000299646	0.039925	0.304758	MMP9
ENSG00000102445	0.595754	6.94586	4.68515	3.24521e-05	0.0229323	2.28611	RUBCNL
ENSG00000102543	0.486043	3.53302	4.41155	7.61869e-05	0.0275802	1.52443	CDADC1
ENSG00000102897	0.522446	5.06165	3.91387	0.000346526	0.0433403	0.175609	LYRM1
ENSG00000103194	0.765409	6.71978	6.1452	3.02044e-07	0.0021344	6.45092	USP10
ENSG00000103429	0.438917	5.85053	4.43217	7.1472e-05	0.0275802	1.58142	BFAR
ENSG00000104327	-0.573612	-3.51229	-4.5069	5.6666e-05	0.0266953	1.78855	CALB1
ENSG00000104369	0.227785	-3.50794	4.00088	0.00026701	0.0383113	0.407266	JPH1
ENSG00000105996	0.386305	-2.84442	4.78797	2.34778e-05	0.0201143	2.57512	HOXA2
ENSG00000106013	-0.551649	-3.82314	-4.40735	7.71835e-05	0.0275802	1.51284	ANKRD7
ENSG00000106302	-0.397885	-3.88807	-3.80415	0.000480032	0.0481155	-0.113639	HYAL4
ENSG00000109089	0.688055	-2.51348	4.32089	0.000100793	0.0275802	1.27483	CDR2L
ENSG00000109466	0.590641	5.6513	4.86995	1.81197e-05	0.0194717	2.80642	KLHL2
ENSG00000110080	0.816083	4.04969	4.10271	0.000196331	0.0334038	0.680822	ST3GAL4
ENSG00000111802	0.494149	6.44636	3.8701	0.000394792	0.0448556	0.059817	TDP2
ENSG00000113161	0.568987	6.55912	3.82695	0.000448722	0.0471808	-0.0538127	HMGCR
ENSG00000114757	-0.342308	-3.51334	-3.76789	0.00053422	0.0494661	-0.208465	PEX5L
ENSG00000115008	1.85315	-1.15092	4.11083	0.000191554	0.0334038	0.702745	IL1A
ENSG00000115310	0.545446	7.75254	4.14906	0.000170547	0.0315078	0.806165	RTN4
ENSG00000115607	0.769885	6.26208	3.78705	0.000504892	0.0489208	-0.158412	IL18RAP
ENSG00000115828	1.05761	6.74398	4.15442	0.000167791	0.0315078	0.820674	QPCT
ENSG00000116044	0.568957	7.21806	3.77314	0.00052602	0.0494661	-0.194754	NFE2L2
ENSG00000116717	0.703373	3.73367	3.82454	0.000451928	0.0473065	-0.0601276	GADD45A
ENSG00000119048	0.647702	7.16466	4.58402	4.45496e-05	0.0264998	2.00326	UBE2B
ENSG00000119953	0.451383	5.99307	3.84408	0.000426506	0.0467092	-0.00876031	SMNDC1
ENSG00000120306	1.09554	5.40389	3.89413	0.000367545	0.0438356	0.12331	CYSTM1
ENSG00000120885	1.74674	4.814	4.31867	0.000101485	0.0275802	1.26872	CLU
ENSG00000123342	1.29609	0.699839	4.03021	0.000244435	0.0371463	0.485825	MMP19
ENSG00000124006	-1.04971	-2.34484	-3.76984	0.000531167	0.0494661	-0.203385	OBSL1
ENSG00000124157	0.4098	-3.115	4.03956	0.000237643	0.0369892	0.510892	SEMG2
ENSG00000124588	1.01062	5.14099	3.81691	0.000462251	0.0476202	-0.0801619	NQO2
ENSG00000125675	-0.264233	-3.67909	-4.86234	1.85614e-05	0.0194717	2.78491	GRIA3
ENSG00000125804	-0.46535	-3.42083	-4.15	0.00017006	0.0315078	0.808711	FAM182A
ENSG00000127586	-0.634824	3.37857	-3.76315	0.000541725	0.0495547	-0.22083	CHTF18
ENSG00000127824	0.856938	7.36327	4.51163	5.58369e-05	0.0266953	1.8017	TUBA4A
ENSG00000129292	0.354741	7.14751	3.7705	0.000530124	0.0494661	-0.201644	PHF20L1
ENSG00000130649	-0.941361	-1.17135	-4.65087	3.61369e-05	0.0248783	2.19009	CYP2E1
ENSG00000131368	-0.681721	5.18497	-4.13847	0.000176133	0.0319139	0.777469	MRPS25
ENSG00000132965	0.90061	7.70862	4.19788	0.000146971	0.0305463	0.938674	ALOX5AP
ENSG00000133328	-1.03669	-0.988428	-4.26376	0.000120136	0.0290021	1.11832	PLAAT2
ENSG00000133872	0.410473	9.97813	3.80969	0.000472234	0.0478429	-0.0991137	SARAF
ENSG00000135241	0.739581	6.56375	4.48027	6.15586e-05	0.0271877	1.71465	PNPLA8
ENSG00000135324	0.589341	-3.14857	3.84161	0.000429646	0.0467092	-0.0152691	MRAP2
ENSG00000135373	-1.04958	-3.2086	-4.21952	0.000137568	0.0299116	0.997579	EHF
ENSG00000136457	-0.793835	-1.68936	-4.05024	0.000230108	0.0365406	0.539557	CHAD
ENSG00000137575	0.713488	10.0581	3.8341	0.000439317	0.0468594	-0.0350197	SDCBP
ENSG00000137801	2.04569	4.90969	4.0761	0.000212808	0.0350079	0.609099	THBS1
ENSG00000137869	1.41076	-2.3027	4.68868	3.20935e-05	0.0229323	2.29603	CYP19A1
ENSG00000138678	1.02279	5.41776	4.03872	0.000238248	0.0369892	0.50863	GPAT3
ENSG00000139053	0.64555	-2.8028	3.7707	0.00052982	0.0494661	-0.201134	PDE6H
ENSG00000139364	-0.651814	-3.70261	-4.15473	0.000167631	0.0315078	0.821523	TMEM132B
ENSG00000139973	-0.712586	-3.80199	-4.01753	0.000253956	0.037394	0.451842	SYT16
ENSG00000140830	0.546642	3.9228	5.14305	7.60281e-06	0.0152834	3.58163	TXNL4B
ENSG00000142657	0.790811	8.8262	4.42597	7.28589e-05	0.0275802	1.56428	PGD
ENSG00000143119	0.500898	9.94856	3.76453	0.000539527	0.0495547	-0.217227	CD53
ENSG00000143815	0.500697	8.02138	4.35595	9.04705e-05	0.0275802	1.37117	LBR
ENSG00000145700	-0.771999	-1.10744	-3.78778	0.000503797	0.0489208	-0.156486	ANKRD31
ENSG00000146021	-0.677249	3.54368	-3.80203	0.000483047	0.0482342	-0.119192	KLHL3
ENSG00000147872	0.593807	6.14311	3.95948	0.000302344	0.039925	0.296791	PLIN2
ENSG00000148572	0.800534	6.00078	4.14258	0.000173943	0.0317204	0.78861	NRBF2
ENSG00000150403	0.479672	5.68309	4.0051	0.000263636	0.0381584	0.418577	TMCO3
ENSG00000150637	-0.647404	5.31369	-4.35	9.21458e-05	0.0275802	1.35481	CD226
ENSG00000151012	0.901982	1.10786	3.86892	0.000396181	0.0448556	0.0566996	SLC7A11
ENSG00000151079	-0.969866	-0.560405	-4.41636	7.50604e-05	0.0275802	1.53772	KCNA6
ENSG00000151327	0.620259	4.79085	3.98635	0.000278927	0.0389924	0.368446	FAM177A1
ENSG00000151612	-0.66202	3.03294	-3.90727	0.000353421	0.0436236	0.158109	ZNF827
ENSG00000151715	1.20457	2.02318	4.96297	1.34917e-05	0.0194717	3.06972	TMEM45B
ENSG00000151914	-0.745158	2.98488	-4.37338	8.57319e-05	0.0275802	1.41915	DST
ENSG00000152463	1.73983	-1.75975	3.87612	0.000387793	0.0448556	0.0756974	OLAH
ENSG00000155026	0.672905	-1.8097	4.43072	7.17944e-05	0.0275802	1.57741	RSPH10B
ENSG00000155846	-0.86566	4.01597	-4.5808	4.50007e-05	0.0264998	1.99427	PPARGC1B
ENSG00000155926	0.868694	8.59289	4.0841	0.000207712	0.0347088	0.630665	SLA
ENSG00000156575	0.727629	-3.4197	4.34009	9.50062e-05	0.0275802	1.32755	PRG3
ENSG00000157150	1.16914	-1.77476	4.21194	0.000140793	0.0299636	0.976932	TIMP4
ENSG00000158748	-0.859083	-2.80456	-3.7983	0.000488399	0.0484077	-0.128963	HTR6
ENSG00000158859	-1.02561	-0.630071	-3.80563	0.000477934	0.0480757	-0.109754	ADAMTS4
ENSG00000159882	0.581375	3.43531	4.38022	8.39374e-05	0.0275802	1.43802	ZNF230
ENSG00000159885	0.715548	1.63219	4.41088	7.63449e-05	0.0275802	1.52259	ZNF222
ENSG00000160588	0.730867	5.70945	4.92388	1.52737e-05	0.0194717	2.95897	MPZL3
ENSG00000161996	-0.740252	2.52239	-3.80092	0.000484628	0.0482342	-0.12209	WDR90
ENSG00000162139	-0.360697	4.81263	-4.34692	9.3025e-05	0.0275802	1.34634	NEU3
ENSG00000162881	1.07276	2.39172	4.30329	0.000106402	0.0275802	1.22654	OXER1
ENSG00000163710	1.11427	-3.3668	3.98087	0.000283551	0.0392885	0.35383	PCOLCE2
ENSG00000164744	-0.548637	-3.72295	-4.20414	0.000144186	0.0301893	0.955719	SUN3
ENSG00000164764	-0.644067	-3.32284	-3.85415	0.000413957	0.0460666	0.0177421	SBSPON
ENSG00000166579	0.506303	6.84314	3.90818	0.000352463	0.0436236	0.16052	NDEL1
ENSG00000168040	0.787048	4.16211	4.01747	0.000254003	0.037394	0.451677	FADD
ENSG00000168288	0.409775	6.16778	3.92432	0.000335888	0.0427667	0.203306	MMADHC
ENSG00000168374	0.711729	7.36825	4.41217	7.60401e-05	0.0275802	1.52615	ARF4
ENSG00000168615	0.829514	6.33984	4.17135	0.000159357	0.0315078	0.866602	ADAM9
ENSG00000169895	0.698046	6.52203	3.99249	0.000273823	0.0387406	0.384866	SYAP1
ENSG00000170439	1.76907	-0.957123	4.51279	5.56357e-05	0.0266953	1.80493	TMT1B
ENSG00000170525	1.16266	7.84613	3.94378	0.000316895	0.0409011	0.25502	PFKFB3
ENSG00000171227	0.859389	-1.35956	3.76372	0.000540811	0.0495547	-0.219333	TMEM37
ENSG00000171596	-0.89264	1.58535	-3.82333	0.00045355	0.0473065	-0.0633063	NMUR1
ENSG00000171763	0.590854	3.32881	4.1542	0.0001679	0.0315078	0.820097	AFG2B
ENSG00000173281	0.772962	6.99948	4.35885	8.96634e-05	0.0275802	1.37916	PPP1R3B
ENSG00000175287	-0.744254	-1.44216	-3.76707	0.000535506	0.0494661	-0.210596	PHYHD1
ENSG00000175548	-0.759501	2.98537	-4.38723	8.21401e-05	0.0275802	1.45732	ALG10B
ENSG00000176386	0.4751	3.72305	3.75953	0.00054753	0.0497997	-0.230277	CDC26
ENSG00000176593	-0.6023	2.90531	-4.30029	0.000107388	0.0275802	1.21832	ZNF606-AS1
ENSG00000176771	-0.751912	-2.68197	-4.18234	0.000154109	0.0313384	0.896431	NCKAP5
ENSG00000177138	0.931885	-2.76229	4.29906	0.000107795	0.0275802	1.21494	FAM9B
ENSG00000178965	-1.15296	-2.38371	-4.49007	5.97122e-05	0.0267909	1.74182	ERICH3
ENSG00000180245	-1.00927	-2.46963	-4.74046	2.72711e-05	0.0208337	2.4414	RRH
ENSG00000181274	0.924523	7.39228	4.17324	0.000158443	0.0315078	0.871724	FRAT2
ENSG00000181619	-0.805589	-0.221631	-3.95645	0.000305094	0.039925	0.288742	GPR135
ENSG00000181800	-1.02967	-2.71915	-3.90261	0.000358369	0.0438356	0.145763	CELF2-AS1
ENSG00000182985	-0.786547	0.214348	-4.37954	8.4116e-05	0.0275802	1.43612	CADM1
ENSG00000183171	-0.72997	-3.71806	-5.11514	8.31132e-06	0.0152834	3.50213
ENSG00000183578	0.875472	-2.85532	3.85117	0.000417629	0.0461097	0.0099048	TNFAIP8L3
ENSG00000183742	-0.567376	-0.507108	-4.06942	0.000217148	0.0354792	0.591132	MACC1
ENSG00000184986	0.5444	-3.45217	4.23187	0.000132467	0.0297854	1.03125	TMEM121
ENSG00000185278	-0.64695	5.68158	-3.80809	0.00047447	0.0478977	-0.103303	ZBTB37
ENSG00000187987	-1.31525	-2.50189	-4.41176	7.61359e-05	0.0275802	1.52503	ZSCAN23
ENSG00000188322	-0.793345	3.53379	-4.43168	7.15811e-05	0.0275802	1.58006	SBK1
ENSG00000188672	0.855482	-1.9518	4.4944	5.89134e-05	0.0267909	1.75384	RHCE
ENSG00000188738	-1.39303	-3.60818	-3.79145	0.000498371	0.048913	-0.146885	FSIP2
ENSG00000196352	1.01648	8.54916	5.30674	4.50289e-06	0.0115708	4.04886	CD55
ENSG00000197077	-0.836916	2.46561	-4.51382	5.54587e-05	0.0266953	1.80777	KIAA1671
ENSG00000197632	2.13732	-0.249617	3.87666	0.00038717	0.0448556	0.0771235	SERPINB2
ENSG00000197837	-0.747019	0.779561	-4.12876	0.000181404	0.0324529	0.751215	H4C16
ENSG00000198153	-0.285256	-3.63135	-3.83428	0.000439089	0.0468594	-0.034558	ZNF849P
ENSG00000198363	1.02352	6.61755	4.78276	2.38673e-05	0.0201143	2.56043	ASPH
ENSG00000198734	0.850629	6.37359	5.36563	3.72784e-06	0.0108287	4.21727	F5
ENSG00000198818	0.474802	5.34329	3.77036	0.000530345	0.0494661	-0.202013	SFT2D1
ENSG00000198964	0.476022	5.45309	4.12339	0.000184389	0.0327795	0.736684	SGMS1
ENSG00000203645	-0.647051	-2.87484	-4.53131	5.25176e-05	0.0266953	1.8564	LINC00501
ENSG00000203710	0.778771	7.77358	4.3474	9.28884e-05	0.0275802	1.34765	CR1
ENSG00000205209	-0.799623	-3.46632	-4.51885	5.45951e-05	0.0266953	1.82178	SCGB2B2
ENSG00000205488	-0.444818	-3.50913	-4.24303	0.000128018	0.0294192	1.06169	CALML3-AS1
ENSG00000205810	-0.78302	-1.10441	-3.82962	0.000445193	0.0471304	-0.0468062	KLRC3
ENSG00000211649	-1.40846	2.06426	-4.25229	0.000124435	0.02914	1.08699	IGLV7-46
ENSG00000213026	0.536952	-3.09624	4.84255	1.97606e-05	0.0199483	2.72902	CFL1P4
ENSG00000213205	-0.478683	-3.84238	-4.15786	0.00016604	0.0315078	0.830014	STRADBP1
ENSG00000213397	-0.818617	0.41914	-4.29829	0.000108051	0.0275802	1.21283	HAUS7
ENSG00000213463	-0.520387	3.9126	-3.85502	0.000412882	0.0460666	0.0200514	SYNJ2BP
ENSG00000214402	-1.19938	-0.646154	-3.9523	0.000308916	0.0402388	0.27768	LCNL1
ENSG00000214595	-0.670289	2.06373	-4.13039	0.00018051	0.0324529	0.755615	EML6
ENSG00000216809	-1.19702	-1.68824	-4.79527	2.29432e-05	0.0201143	2.59569
ENSG00000216863	0.660087	-1.07552	3.77059	0.000529983	0.0494661	-0.201407	LY86-AS1
ENSG00000221882	-0.873632	-3.44001	-4.29171	0.000110258	0.0275802	1.1948	OR3A2
ENSG00000223396	-0.668222	0.208309	-4.17584	0.000157193	0.0315078	0.878782	RPS10P7
ENSG00000223431	-0.539767	-3.74366	-5.10258	8.65118e-06	0.0152834	3.46636	MTND6P21
ENSG00000223635	0.270911	-3.48887	3.83958	0.000432238	0.0468109	-0.0206059	NUP133-DT
ENSG00000224019	-0.365517	-3.76497	-4.10465	0.000195177	0.0334038	0.686067	RPL21P32
ENSG00000224328	-0.86949	-2.76713	-4.86655	1.83155e-05	0.0194717	2.79682	MDC1-AS1
ENSG00000224958	0.592964	-2.76057	4.08246	0.000208749	0.0347088	0.626235	PGM5-AS1
ENSG00000225014	-0.892392	-3.27724	-3.81671	0.000462531	0.0476202	-0.0806998	KCTD9P1
ENSG00000225099	-0.367131	-3.1707	-3.89425	0.000367416	0.0438356	0.123623	ATP6V1E1P1
ENSG00000225215	-0.405357	-3.76931	-4.52352	5.38068e-05	0.0266953	1.83476	SMARCE1P1
ENSG00000225726	-0.72591	-3.94839	-4.91028	1.59468e-05	0.0194717	2.92047
ENSG00000225940	1.02675	-2.01137	3.9442	0.000316497	0.0409011	0.256137	C5orf67
ENSG00000225948	-0.946649	-1.01045	-4.29524	0.000109068	0.0275802	1.20448	LINC02648
ENSG00000226009	-0.467794	-3.76751	-4.27167	0.000117257	0.0285723	1.13994	KCNIP2-AS1
ENSG00000226310	-0.584148	-3.53927	-4.09429	0.000201402	0.033886	0.658121
ENSG00000227082	-0.79844	-3.81217	-3.81288	0.000467795	0.0476202	-0.0907367	LINC02798
ENSG00000227394	-0.943263	-2.785	-4.55516	4.87519e-05	0.0266953	1.92281	RPL11P1
ENSG00000227533	-1.00787	-2.7659	-5.11123	8.41577e-06	0.0152834	3.49098	SLC2A1-DT
ENSG00000227678	-1.11018	-0.705347	-4.32372	9.99188e-05	0.0275802	1.28259
ENSG00000228437	-0.417389	-3.92993	-4.18387	0.000153391	0.0313384	0.900588	LINC02474
ENSG00000228486	-0.811644	0.788391	-4.20924	0.000141957	0.0299636	0.969599	C2orf92
ENSG00000228808	-0.826123	-2.82681	-3.936	0.000324357	0.0416739	0.234341	HMGB3P4
ENSG00000229258	-0.554653	-3.4999	-4.74902	2.65453e-05	0.0208337	2.46548	LPGAT1-AS1
ENSG00000229525	-0.618165	-3.88374	-6.25981	2.08661e-07	0.0021344	6.77828	DNPEP-AS1
ENSG00000229896	-0.380895	-3.70532	-3.78561	0.000507036	0.0489208	-0.162169
ENSG00000230084	-0.851565	-1.93088	-6.2194	2.37722e-07	0.0021344	6.66292	ZBTB47-AS1
ENSG00000230204	0.849831	-2.38888	3.82673	0.000449007	0.0471808	-0.054376	FTH1P5
ENSG00000231412	1.4125	-1.05285	3.8692	0.000395852	0.0448556	0.0574373	LINC03078
ENSG00000231419	-0.865663	-3.86522	-4.90066	1.64405e-05	0.0194717	2.89324	LINC00689
ENSG00000231542	-0.286306	-3.74516	-3.99048	0.000275485	0.0387406	0.379485	TAB3-AS1
ENSG00000231703	-0.436583	-3.85936	-4.87633	1.77576e-05	0.0194717	2.82444
ENSG00000232104	-0.965633	-1.44256	-4.22752	0.00013424	0.0298718	1.0194	RFX3-DT
ENSG00000232400	-0.26431	-3.64264	-3.78556	0.000507103	0.0489208	-0.162286	RAD17P1
ENSG00000232454	0.481558	-3.29477	4.10812	0.000193134	0.0334038	0.695435
ENSG00000232578	-0.97477	-3.91259	-4.63459	3.80295e-05	0.0249986	2.14452
ENSG00000233338	0.75819	-2.17767	4.18929	0.000150876	0.0311288	0.915318	TLR8-AS1
ENSG00000233610	0.406159	-3.41986	4.16154	0.000164189	0.0315078	0.839998	LINC00462
ENSG00000233673	-0.877368	-3.10578	-4.16598	0.000161987	0.0315078	0.852025	ANAPC1P1
ENSG00000234607	-0.289845	-3.79185	-4.77191	2.46982e-05	0.0201143	2.52988
ENSG00000235703	-0.776007	1.56387	-3.87356	0.000390753	0.0448556	0.0689461	EOLA2-DT
ENSG00000236015	-0.369495	-3.71239	-4.49722	5.83993e-05	0.0267909	1.76166	TMX1P1
ENSG00000236266	-0.484859	-3.18235	-4.45391	6.68106e-05	0.0275802	1.6416
ENSG00000236512	-0.339427	-3.67342	-4.07576	0.000213025	0.0350079	0.608191	RPL29P1
ENSG00000237419	1.18181	-3.07108	3.81421	0.000465961	0.0476202	-0.0872535
ENSG00000237708	-0.517683	-3.18296	-4.80586	2.21893e-05	0.0201143	2.62552	SPIN2P1
ENSG00000237818	-0.634246	-3.90018	-4.10999	0.000192044	0.0334038	0.700472	RPS3AP29
ENSG00000239264	-1.22808	-0.556386	-4.02665	0.000247075	0.0372634	0.476271	TXNDC5
ENSG00000239653	-1.02151	2.69846	-4.23571	0.000130917	0.0297854	1.04174	PSMD6-AS2
ENSG00000240498	-0.756831	0.24022	-4.10419	0.000195449	0.0334038	0.684828	CDKN2B-AS1
ENSG00000240634	0.448482	-2.87168	3.86672	0.000398775	0.0449074	0.0509078
ENSG00000241058	-0.471342	3.36009	-4.15133	0.000169377	0.0315078	0.812298	NSUN6
ENSG00000241318	0.487639	-3.09999	3.78644	0.000505802	0.0489208	-0.160009	WDR82P2
ENSG00000241634	-1.013	-2.44103	-4.30252	0.000106656	0.0275802	1.22442	RPL13P8
ENSG00000241772	-1.10896	-2.88024	-3.87466	0.000389477	0.0448556	0.0718494	NA
ENSG00000243316	-0.451408	-3.01993	-4.25149	0.000124741	0.02914	1.0848	GUCY2GP
ENSG00000244055	-0.733081	0.421951	-4.71796	2.92718e-05	0.0217736	2.37819
ENSG00000244361	0.765373	-3.21346	4.79934	2.26508e-05	0.0201143	2.60714	RPL30P7
ENSG00000245482	-0.391034	-3.75081	-3.77924	0.000516655	0.0494661	-0.17883
ENSG00000245598	0.660888	-2.20806	4.2941	0.000109452	0.0275802	1.20135	DACT3-AS1
ENSG00000246225	-0.673077	-2.42365	-3.76761	0.000534663	0.0494661	-0.2092
ENSG00000246465	-0.927647	-3.51624	-4.29873	0.000107905	0.0275802	1.21404
ENSG00000246851	-0.563753	-3.40214	-3.7748	0.000523454	0.0494661	-0.19042
ENSG00000247679	-0.809153	0.525991	-3.89444	0.000367208	0.0438356	0.124125
ENSG00000249635	-0.575652	-3.09447	-4.26123	0.000121073	0.0290021	1.1114
ENSG00000249992	1.17537	0.602197	3.81275	0.000467974	0.0476202	-0.0910754	TMEM158
ENSG00000251323	-0.746727	-0.414064	-4.01981	0.000252223	0.037394	0.457932	LINC02728
ENSG00000251485	-0.683308	-3.57573	-3.99054	0.000275432	0.0387406	0.379657	NRBF2P6
ENSG00000253497	-0.790424	-3.04902	-4.20903	0.000142048	0.0299636	0.96903	IGKV1-13
ENSG00000253525	-0.367256	-3.28222	-4.03453	0.000241276	0.0369892	0.497398	CPP
ENSG00000253816	-0.833668	-2.5887	-3.92028	0.000339961	0.0430912	0.192599	GUSBP14
ENSG00000253919	-0.737475	-2.63807	-4.23112	0.000132773	0.0297854	1.02919	THAP12P7
ENSG00000254233	-0.474513	-3.07351	-4.30267	0.000106607	0.0275802	1.22483	LINC02365
ENSG00000254362	-0.912098	-2.29591	-4.28525	0.000112467	0.0278859	1.17712
ENSG00000254463	-1.12473	-3.85794	-3.99626	0.000270744	0.0386508	0.394919	PPIAP41
ENSG00000254502	0.35994	-3.26903	4.3637	8.83321e-05	0.0275802	1.3925	FNTAP1
ENSG00000254867	-0.312601	-3.70911	-4.03341	0.000242093	0.0369892	0.494388
ENSG00000255438	-0.616458	-2.67287	-3.77703	0.000520019	0.0494661	-0.184584
ENSG00000255920	-0.59251	-2.46665	-4.34	9.50328e-05	0.0275802	1.3273	CCND2-AS1
ENSG00000255970	-0.441798	-3.8219	-5.12297	8.10609e-06	0.0152834	3.52444	LINC02421
ENSG00000258122	-0.502229	-3.44874	-5.08117	9.26242e-06	0.0154007	3.40544
ENSG00000258345	-0.724371	-3.67517	-4.64364	3.69663e-05	0.0248783	2.16983	NA
ENSG00000258388	0.678962	-2.01634	4.15401	0.000167997	0.0315078	0.819581	PPT2-EGFL8
ENSG00000258473	-0.232637	-3.68208	-3.81675	0.000462474	0.0476202	-0.0805891	NA
ENSG00000259146	0.634279	-2.59279	4.6081	4.13178e-05	0.0253889	2.07049	SIPA1L1-AS1
ENSG00000259366	-0.929545	0.509307	-4.33302	9.70981e-05	0.0275802	1.30813
ENSG00000259375	-0.880543	-2.04957	-4.44538	6.86032e-05	0.0275802	1.61797
ENSG00000260386	-1.05137	-3.60634	-4.86169	1.85996e-05	0.0194717	2.78308	LDC1P
ENSG00000260691	-0.911312	-2.91882	-3.966	0.000296487	0.039925	0.314176	ANKRD20A1
ENSG00000260947	-1.23159	-1.36108	-4.04663	0.00023263	0.0367348	0.529858
ENSG00000261390	-0.813351	-3.88027	-5.35712	3.83101e-06	0.0108287	4.19293	MAFTRR
ENSG00000261740	-0.64082	-3.01299	-4.31751	0.000101848	0.0275802	1.26554	BOLA2-SMG1P6
ENSG00000262312	-0.892502	-3.23902	-4.2093	0.000141931	0.0299636	0.969762
ENSG00000262668	0.787196	-2.11645	3.88499	0.000377686	0.0442974	0.0991428	NA
ENSG00000263126	-0.692754	-0.250699	-3.92474	0.000335461	0.0427667	0.204435
ENSG00000263424	-0.609543	-3.45664	-4.0081	0.000261273	0.0380678	0.426581
ENSG00000265413	-0.989092	-3.55887	-5.01023	1.16098e-05	0.0182313	3.20382
ENSG00000266171	-0.53747	-3.87315	-4.06634	0.000219177	0.035605	0.582855
ENSG00000267349	-0.580658	-3.57348	-3.91721	0.000343093	0.0432884	0.184452
ENSG00000267705	-0.365517	-3.54322	-4.05407	0.00022746	0.0365306	0.549853
ENSG00000268066	-0.536081	-3.2134	-3.95753	0.000304112	0.039925	0.291609	FMR1-AS1
ENSG00000268140	-0.428505	-3.79327	-4.0111	0.000258919	0.0379202	0.434629	PCGF7P
ENSG00000269896	-0.756923	-1.08804	-3.91089	0.000349623	0.043535	0.167706
ENSG00000269994	-0.21685	-3.68625	-4.14688	0.000171686	0.0315121	0.80024	LINC02893
ENSG00000270673	1.00531	-1.25399	4.54163	5.08539e-05	0.0266953	1.88513	YTHDF3-DT
ENSG00000271013	-0.985837	-3.64885	-5.88406	7.01814e-07	0.00330625	5.70322	LRRC37A9P
ENSG00000271164	-0.212159	-3.67892	-3.97169	0.000291472	0.039925	0.329338	CFAP97P1
ENSG00000271936	-0.805646	-2.50858	-4.51278	5.56379e-05	0.0266953	1.80489
ENSG00000272562	-0.791813	-3.65177	-4.76925	2.49063e-05	0.0201143	2.52239	H3-3A-DT
ENSG00000272768	1.10866	-1.01654	5.3821	3.53578e-06	0.0108287	4.26442
ENSG00000272918	-0.750035	-0.0118023	-4.32014	0.000101027	0.0275802	1.27276
ENSG00000273321	-0.484546	-3.83264	-4.34422	9.3804e-05	0.0275802	1.3389
ENSG00000273442	-0.423307	-3.76085	-3.87422	0.000389981	0.0448556	0.0707019
ENSG00000273461	0.667776	-2.3151	4.6194	3.98822e-05	0.0253889	2.10206
ENSG00000274173	2.45441	-1.37209	5.45382	2.80817e-06	0.0108287	4.46973	LINC02967
ENSG00000274554	-0.246164	-3.46784	-4.10099	0.000197355	0.0334038	0.676191
ENSG00000274997	0.402471	-3.52309	3.89969	0.000361498	0.0438356	0.138042	H2AC12
ENSG00000275431	-0.743784	-3.71358	-6.52373	8.91249e-08	0.0021344	7.52951
ENSG00000276663	-0.573248	-3.80604	-4.34786	9.27552e-05	0.0275802	1.34893
ENSG00000277299	0.51615	-0.360308	3.89075	0.000371265	0.0440931	0.114369
ENSG00000278039	-0.745965	-3.10875	-4.15332	0.000168354	0.0315078	0.817692
ENSG00000278467	-1.00919	-2.86608	-4.42577	7.29023e-05	0.0275802	1.56375
ENSG00000278518	-0.556202	-3.96784	-3.83753	0.000434867	0.0468594	-0.0259859
ENSG00000278737	-0.704107	-3.27908	-4.5381	5.14171e-05	0.0266953	1.8753
ENSG00000278876	0.348637	-3.48068	3.76872	0.00053292	0.0494661	-0.206306
ENSG00000278896	-0.854	-3.57442	-3.98503	0.000280034	0.0389924	0.364925
ENSG00000279378	-0.324773	-3.77943	-4.03372	0.000241869	0.0369892	0.495213
ENSG00000279907	-0.62505	-3.23068	-4.05199	0.000228892	0.0365406	0.544269	NA
ENSG00000280167	-0.537638	-3.63403	-3.88557	0.000377034	0.0442974	0.100677
ENSG00000280997	-0.796379	-3.35952	-4.22502	0.000135272	0.0298718	1.01258	CCAT2
ENSG00000283108	-0.675356	-3.68591	-5.98023	5.14512e-07	0.00290864	5.97877
ENSG00000283445	-0.985058	-3.60395	-3.9606	0.000301331	0.039925	0.299775
ENSG00000284512	0.471304	-3.03978	3.84991	0.000419198	0.0461097	0.00657749
ENSG00000284709	-0.409263	-3.63256	-4.02562	0.000247843	0.0372634	0.473513
ENSG00000285079	-0.797504	-2.66473	-4.41977	7.42714e-05	0.0275802	1.54715
ENSG00000285159	-0.830267	-1.9341	-3.89693	0.000364488	0.0438356	0.130728
ENSG00000285417	-0.870302	-1.86483	-4.03969	0.000237549	0.0369892	0.511243
ENSG00000286107	0.62373	-2.1933	3.88529	0.000377345	0.0442974	0.0999458
ENSG00000286219	-0.862825	2.66	-4.22219	0.00013645	0.0298985	1.00485	NOTCH2NLC
ENSG00000287624	-0.650861	-3.85499	-4.29724	0.0001084	0.0275802	1.20995
ENSG00000290453	-1.05572	-2.82291	-3.90514	0.00035568	0.0437115	0.152451
ENSG00000290762	-0.968659	0.00733889	-3.75928	0.000547927	0.0497997	-0.230919
ENSG00000290810	-0.50078	-3.87747	-3.86422	0.000401755	0.0450635	0.0442987

## Sheet: TableS5
ensembl_gene_id	logFC	AveExpr	t	P.Value	adj.P.Val	B	hgnc_symbol
ENSG00000003393	0.480668	0.231471	3.83682	0.000166368	0.0138191	0.688142	ALS2
ENSG00000004478	0.962133	0.768597	4.85519	2.39651e-06	0.00131206	4.51342	FKBP4
ENSG00000005206	-0.405014	0.120055	-3.56758	0.000449467	0.0226914	-0.196094	SPPL2B
ENSG00000005339	0.261386	4.75156	3.21345	0.00152548	0.0423866	-1.27275	CREBBP
ENSG00000005812	0.354251	2.36792	3.59823	0.000402508	0.0217835	-0.0982538	FBXL3
ENSG00000007080	-0.831986	4.00402	-4.19996	3.99493e-05	0.00634185	1.96727	CCDC124
ENSG00000007944	0.492332	3.355	3.4063	0.000793717	0.0297425	-0.69878	MYLIP
ENSG00000008382	-0.919164	2.1519	-4.99886	1.24324e-06	0.000916267	5.11051	MPND
ENSG00000008869	0.383954	1.59278	4.05924	7.02435e-05	0.0087403	1.46005	HEATR5B
ENSG00000009950	-0.152311	-3.54835	-3.33189	0.00102484	0.0342722	-0.923788	MLXIPL
ENSG00000010244	0.299977	2.82603	3.93954	0.000112235	0.0111085	1.04003	ZNF207
ENSG00000010256	-0.275703	1.21851	-3.18144	0.00169539	0.0449106	-1.36511	UQCRC1
ENSG00000011028	-0.965732	5.21155	-4.03911	7.60604e-05	0.00910918	1.38866	MRC2
ENSG00000011304	-0.24098	2.71343	-3.33389	0.00101786	0.0340984	-0.917781	PTBP1
ENSG00000011426	0.634557	-2.21562	3.82024	0.000177152	0.0143933	0.632075	ANLN
ENSG00000011451	-0.475186	2.35917	-3.19372	0.00162821	0.0438815	-1.32976	WIZ
ENSG00000012061	-0.660935	2.89311	-4.93833	1.64199e-06	0.00105597	4.8573	ERCC1
ENSG00000013306	-0.61324	12.7064	-3.27315	0.00125005	0.0386971	-1.09826	SLC25A39
ENSG00000013441	0.398439	3.17796	3.6931	0.000284751	0.0181944	0.209187	CLK1
ENSG00000021762	-0.744119	-0.419825	-3.76592	0.0002173	0.0160651	0.44989	OSBPL5
ENSG00000023191	-0.583618	1.28513	-4.12513	5.40285e-05	0.00734251	1.69576	RNH1
ENSG00000026508	0.370883	4.66011	4.82366	2.76271e-06	0.00143593	4.38418	CD44
ENSG00000027847	-0.639932	2.23616	-3.24095	0.00139227	0.0408334	-1.19273	B4GALT7
ENSG00000028528	0.291776	2.4065	3.23069	0.00144067	0.0413885	-1.22266	SNX1
ENSG00000031691	0.396296	-3.07741	3.57579	0.000436402	0.0224147	-0.169947	CENPQ
ENSG00000032219	0.340873	2.66128	3.27651	0.00123602	0.0385653	-1.08835	ARID4A
ENSG00000033030	0.465406	0.883834	4.19936	4.00461e-05	0.00634185	1.96509	ZCCHC8
ENSG00000035499	0.438665	-2.66973	3.15427	0.00185317	0.0470961	-1.44285	DEPDC1B
ENSG00000048649	0.43077	1.13853	4.56172	8.76963e-06	0.0028973	3.33634	RSF1
ENSG00000053372	-0.491947	-2.12843	-3.30842	0.00110987	0.0356235	-0.993836	MRTO4
ENSG00000053524	0.243532	-3.36061	3.46876	0.00063836	0.0269433	-0.506542	MCF2L2
ENSG00000054148	-0.488064	-0.809061	-3.3844	0.000856098	0.0307893	-0.765454	PHPT1
ENSG00000054356	-0.765502	1.34699	-3.49742	0.000577057	0.0257153	-0.417305	PTPRN
ENSG00000055609	0.33153	3.73049	3.90253	0.000129454	0.0118689	0.912325	KMT2C
ENSG00000055950	-0.56986	1.36757	-3.26163	0.00129931	0.0394204	-1.13216	MRPL43
ENSG00000058063	0.496049	2.40404	3.21393	0.00152304	0.0423866	-1.27134	ATP11B
ENSG00000060339	0.252134	0.477808	3.22803	0.00145343	0.0415266	-1.23039	CCAR1
ENSG00000062650	0.28158	2.60855	3.34412	0.000982972	0.0335581	-0.887106	WAPL
ENSG00000063854	-0.65238	7.933	-3.1681	0.00177127	0.0458532	-1.40337	HAGH
ENSG00000064201	-0.617048	1.8699	-4.95299	1.53531e-06	0.00105388	4.91842	TSPAN32
ENSG00000064419	0.388002	1.00578	3.23018	0.00144311	0.0413965	-1.22415	TNPO3
ENSG00000065618	0.461372	-2.97152	3.78859	0.000199597	0.0153764	0.52565	COL17A1
ENSG00000066279	0.575924	-0.626679	3.39543	0.000824128	0.0299657	-0.731921	ASPM
ENSG00000066422	0.34652	1.02232	3.17895	0.00170934	0.0449305	-1.37227	ZBTB11
ENSG00000066455	0.342795	0.472402	3.16282	0.00180214	0.0462285	-1.41847	GOLGA5
ENSG00000066654	0.482613	1.35958	3.43761	0.000711889	0.0281994	-0.602807	THUMPD1
ENSG00000067829	-0.368239	1.79483	-3.17687	0.00172105	0.0450728	-1.37824	IDH3G
ENSG00000067836	-0.750648	2.61249	-4.08633	6.3084e-05	0.00819255	1.55656	ROGDI
ENSG00000067840	-0.879087	-1.73013	-4.57949	8.12059e-06	0.00277869	3.40598	PDZD4
ENSG00000068354	-0.525315	5.21864	-3.30881	0.00110838	0.0356235	-0.992663	TBC1D25
ENSG00000069329	0.278044	2.0462	3.39559	0.000823681	0.0299657	-0.731443	VPS35
ENSG00000070269	0.563954	-0.913888	3.5106	0.000550741	0.0251768	-0.376021	TMEM260
ENSG00000070831	0.454082	-2.33331	3.43598	0.000715945	0.0282865	-0.607821	CDC42
ENSG00000071189	0.304706	1.80421	3.24484	0.00137433	0.0404348	-1.18136	SNX13
ENSG00000072071	-0.583433	-2.10151	-3.46736	0.000641499	0.0270163	-0.510876	ADGRL1
ENSG00000072506	-0.557227	0.282669	-3.93235	0.000115399	0.0112434	1.01514	HSD17B10
ENSG00000073861	-0.716381	-0.875386	-3.16715	0.00177676	0.0458532	-1.40608	TBX21
ENSG00000075292	0.349208	2.37984	4.17683	4.38764e-05	0.00673959	1.8829	ZNF638
ENSG00000075539	0.427498	2.85109	3.29657	0.00115524	0.0368331	-1.02903	FRYL
ENSG00000075651	0.538533	-1.60356	3.70722	0.000270288	0.0179213	0.255562	PLD1
ENSG00000077463	-0.452964	0.266554	-3.5322	0.000510063	0.0244958	-0.308118	SIRT6
ENSG00000077984	0.744758	1.59682	3.58264	0.000425791	0.0221712	-0.148125	CST7
ENSG00000078902	-0.547517	4.46533	-3.34243	0.000988651	0.0335896	-0.892173	TOLLIP
ENSG00000080822	0.273292	0.96239	3.42361	0.000747446	0.028993	-0.645811	CLDND1
ENSG00000080824	0.98929	5.11586	6.9106	6.10568e-11	1.16997e-06	14.2063	HSP90AA1
ENSG00000080986	0.607036	-1.29914	4.39177	1.80872e-05	0.00422632	2.68169	NDC80
ENSG00000081019	0.48194	0.120326	3.41081	0.000781419	0.0294755	-0.685013	RSBN1
ENSG00000083444	-0.44931	2.26803	-4.31986	2.44198e-05	0.004978	2.41076	PLOD1
ENSG00000083799	0.288684	4.06434	3.62514	0.000365127	0.0205178	-0.0117563	CYLD
ENSG00000084207	-0.627568	1.36229	-4.21207	3.80291e-05	0.00617201	2.01161	GSTP1
ENSG00000084444	0.558474	-1.98809	3.74714	0.000233077	0.0164806	0.387436	FAM234B
ENSG00000085224	0.262304	2.28993	3.33883	0.00100086	0.0337649	-0.902967	ATRX
ENSG00000085832	0.340567	1.89867	4.08102	6.4429e-05	0.00819255	1.53761	EPS15
ENSG00000086061	0.406522	4.6974	3.18515	0.00167481	0.0446028	-1.35444	DNAJA1
ENSG00000086504	-0.349898	1.44697	-3.2386	0.00140321	0.0409883	-1.19959	MRPL28
ENSG00000086666	0.355252	2.49374	3.45853	0.000661669	0.0274444	-0.538221	ZFAND6
ENSG00000088992	-0.727536	8.32794	-3.8599	0.000152393	0.013334	0.766508	TESC
ENSG00000090581	-0.268183	1.05172	-3.17169	0.0017505	0.0454514	-1.39307	GNPTG
ENSG00000090686	0.285309	1.88527	3.62126	0.000370311	0.0207482	-0.024272	USP48
ENSG00000090861	0.694308	-0.154223	3.59468	0.000407703	0.0218258	-0.109628	AARS1
ENSG00000091140	0.333257	0.972791	4.00607	8.66135e-05	0.00938469	1.27215	DLD
ENSG00000091527	0.212884	4.05519	3.35912	0.000933788	0.0325924	-0.841941	CDV3
ENSG00000093000	0.312147	3.62579	3.26273	0.00129454	0.0394204	-1.12893	NUP50
ENSG00000093010	-0.656379	2.27868	-3.59719	0.000404019	0.0217835	-0.101577	COMT
ENSG00000093167	0.287598	2.37024	3.21824	0.00150146	0.0422481	-1.25885	LRRFIP2
ENSG00000093183	0.522752	-0.730974	3.91752	0.000122195	0.0116043	0.96394	SEC22C
ENSG00000096063	0.711242	1.96632	4.14938	4.90147e-05	0.0070618	1.7833	SRPK1
ENSG00000096384	0.601752	5.56707	3.67267	0.000306955	0.0186135	0.142418	HSP90AB1
ENSG00000099769	-0.443062	-1.99167	-3.18834	0.00165737	0.0442536	-1.34528	IGFALS
ENSG00000099800	-0.515227	-0.268349	-3.76622	0.000217055	0.0160651	0.450897	TIMM13
ENSG00000099804	-0.711426	8.54334	-3.73961	0.000239705	0.0167553	0.362463	CDC34
ENSG00000099817	-0.502164	3.29671	-3.30692	0.00111551	0.0357447	-0.998288	POLR2E
ENSG00000099889	-0.608294	0.31773	-3.66256	0.000318549	0.018898	0.109462	ARVCF
ENSG00000099917	-0.359641	3.48541	-3.79671	0.000193596	0.01508	0.552875	MED15
ENSG00000100029	-0.399393	0.209694	-3.27748	0.00123199	0.0385653	-1.08549	PES1
ENSG00000100097	-0.741586	0.360266	-3.26904	0.00126741	0.0390452	-1.11036	LGALS1
ENSG00000100239	-0.327322	2.40472	-3.98316	9.47335e-05	0.00991958	1.19184	PPP6R2
ENSG00000100413	-0.459371	-1.05661	-3.32152	0.00106161	0.0350735	-0.954778	POLR3H
ENSG00000100450	-0.746222	-0.612384	-3.33424	0.00101664	0.0340984	-0.916725	GZMH
ENSG00000100453	-0.794472	0.593977	-3.15814	0.00182991	0.0466906	-1.43182	GZMB
ENSG00000100505	0.591783	-2.37431	3.68724	0.000290954	0.0182662	0.19002	TRIM9
ENSG00000100519	0.338835	0.650539	3.49848	0.000574889	0.0256784	-0.413976	PSMC6
ENSG00000100523	0.501355	0.765387	4.07679	6.55235e-05	0.00821239	1.52249	DDHD1
ENSG00000100578	0.392636	0.556058	3.53782	0.000499961	0.0241925	-0.290406	KIAA0586
ENSG00000100815	0.410868	0.263129	3.54298	0.000490833	0.0239322	-0.274091	TRIP11
ENSG00000100867	0.31133	-2.96005	3.59263	0.000410724	0.021847	-0.116177	DHRS2
ENSG00000100997	-0.503232	-1.8603	-3.53385	0.000507075	0.0244135	-0.302916	ABHD12
ENSG00000101003	0.379895	-3.15881	4.4168	1.62787e-05	0.00420079	2.77685	GINS1
ENSG00000101194	-0.592208	-1.27221	-3.28214	0.00121281	0.0382236	-1.07172	SLC17A9
ENSG00000101199	-0.364254	1.97201	-3.78724	0.00020061	0.0153764	0.521135	ARFGAP1
ENSG00000101343	0.273137	1.59696	3.26174	0.00129884	0.0394204	-1.13184	CRNKL1
ENSG00000101439	-0.679798	2.7406	-5.48679	1.21095e-07	0.000193368	7.23603	CST3
ENSG00000101444	-0.351063	0.101885	-3.23295	0.00142987	0.0413261	-1.21608	AHCY
ENSG00000101558	0.348597	2.76009	3.69233	0.00028556	0.0181944	0.206665	VAPA
ENSG00000101940	-0.533217	4.0728	-3.31902	0.00107065	0.0351298	-0.962227	WDR13
ENSG00000102030	-0.478161	0.750802	-3.65	0.00033352	0.0193416	0.0686541	NAA10
ENSG00000102837	1.06772	-1.07761	4.27785	2.90497e-05	0.00535692	2.25422	OLFM4
ENSG00000102893	0.267653	1.78353	3.15969	0.00182065	0.0465784	-1.42739	PHKB
ENSG00000102904	-0.609673	1.21155	-3.38719	0.000847898	0.0306555	-0.756976	TSNAXIP1
ENSG00000102974	0.263555	1.64122	3.28487	0.00120175	0.0379998	-1.06368	CTCF
ENSG00000103145	-0.893011	1.28023	-4.5842	7.95641e-06	0.00277201	3.42448	HCFC1R1
ENSG00000103249	-0.439932	1.45159	-3.44832	0.000685749	0.0278179	-0.569785	CLCN7
ENSG00000103326	-0.696127	-0.778638	-3.41662	0.000765819	0.0291311	-0.66723	CAPN15
ENSG00000103540	0.457278	0.193766	3.64976	0.000333807	0.0193416	0.0678899	CCP110
ENSG00000104517	0.350982	2.91515	4.04383	7.46573e-05	0.00899737	1.40537	UBR5
ENSG00000104731	-0.444938	0.421085	-3.50359	0.000564592	0.0255158	-0.397993	KLHDC4
ENSG00000104884	-0.649842	2.45445	-3.59457	0.000407861	0.0218258	-0.109973	ERCC2
ENSG00000104892	-0.878415	5.63771	-4.08448	6.35497e-05	0.00819255	1.54995	KLC3
ENSG00000104903	-0.846255	7.31064	-4.39567	1.77934e-05	0.00422632	2.69648	LYL1
ENSG00000104904	-0.60421	10.5936	-3.50991	0.000552097	0.0251768	-0.378196	OAZ1
ENSG00000104907	-0.542997	-1.19237	-3.39271	0.00083191	0.0301343	-0.740203	TRMT1
ENSG00000104969	-0.383144	1.39454	-4.00947	8.5467e-05	0.00938469	1.2841	SGTA
ENSG00000105223	-0.641931	0.526114	-3.30928	0.00110663	0.0356235	-0.99127	PLD3
ENSG00000105325	-0.581195	5.69206	-3.2511	0.00134589	0.0402341	-1.16304	FZR1
ENSG00000105374	-0.819862	2.07855	-3.52282	0.000527376	0.024952	-0.337663	NKG7
ENSG00000105379	-0.485171	0.776845	-3.19961	0.00159691	0.0433656	-1.31279	ETFB
ENSG00000105401	-0.41697	3.38693	-3.6368	0.00034997	0.0200782	0.0258888	CDC37
ENSG00000105612	-0.668147	4.13494	-4.49675	1.15934e-05	0.00340248	3.0837	DNASE2
ENSG00000105669	-0.503588	3.23471	-3.52558	0.000522214	0.024769	-0.328958	COPE
ENSG00000105698	-0.417715	3.92188	-3.24727	0.00136324	0.0403203	-1.17426	USF2
ENSG00000105701	-0.665099	13.0834	-3.48179	0.000609768	0.0263162	-0.46605	FKBP8
ENSG00000105726	-0.52943	0.502854	-4.05429	7.16336e-05	0.00874295	1.44246	ATP13A1
ENSG00000105877	0.137979	-3.44574	3.14914	0.00188448	0.0477064	-1.45748	DNAH11
ENSG00000105879	0.372079	0.754162	3.45906	0.000660447	0.0274444	-0.536589	CBLL1
ENSG00000106105	0.708321	1.34886	4.22852	3.55626e-05	0.00597764	2.07198	GARS1
ENSG00000106261	0.404108	0.835743	3.4384	0.000709928	0.0281994	-0.600372	ZKSCAN1
ENSG00000106992	-0.673116	2.05671	-3.47484	0.000624863	0.0267268	-0.487661	AK1
ENSG00000107223	-0.526482	3.66621	-3.60458	0.000393381	0.0215988	-0.0779053	EDF1
ENSG00000107611	0.434567	-3.01523	3.1997	0.00159641	0.0433656	-1.31251	CUBN
ENSG00000107719	-0.372502	-3.27594	-3.38429	0.00085642	0.0307893	-0.765786	PALD1
ENSG00000108021	0.532053	0.873176	3.34392	0.000983627	0.0335581	-0.887692	TASOR2
ENSG00000108055	0.405902	0.742458	3.27076	0.00126013	0.0388835	-1.1053	SMC3
ENSG00000108306	0.403271	2.19552	3.51085	0.000550264	0.0251768	-0.375255	FBXL20
ENSG00000108389	0.404743	2.27713	3.57291	0.000440952	0.0224147	-0.179141	MTMR4
ENSG00000108423	0.43918	-2.6674	3.40038	0.000810159	0.0298779	-0.716855	TUBD1
ENSG00000108510	0.409165	3.09321	4.0062	8.65675e-05	0.00938469	1.27263	MED13
ENSG00000108551	0.449294	-2.93608	3.35663	0.000941786	0.0326929	-0.849446	RASD1
ENSG00000108588	0.348006	1.03676	4.33491	2.29397e-05	0.00476228	2.46717	CCDC47
ENSG00000108622	-0.534426	0.680871	-4.55572	8.99969e-06	0.00292292	3.3129	ICAM2
ENSG00000108784	-0.631655	-1.79785	-3.92888	0.000116958	0.0112621	1.00313	NAGLU
ENSG00000108799	0.400292	2.73742	4.26782	3.02744e-05	0.00552494	2.21701	EZH1
ENSG00000108950	0.353135	-3.24528	3.38059	0.00086742	0.030895	-0.777028	FAM20A
ENSG00000109270	0.349745	1.62937	3.57479	0.000437978	0.0224147	-0.173142	LAMTOR3
ENSG00000109846	0.404218	-3.35935	5.35755	2.2772e-07	0.000290905	6.65875	CRYAB
ENSG00000109971	0.570449	3.4471	4.52409	1.03122e-05	0.00323938	3.18967	HSPA8
ENSG00000110172	0.7238	0.334619	5.65404	5.26698e-08	0.000100926	7.99788	CHORDC1
ENSG00000110321	0.323955	5.4774	3.90101	0.000130212	0.0118815	0.907106	EIF4G2
ENSG00000110429	0.403257	0.318135	3.68655	0.000291695	0.0182662	0.187759	FBXO3
ENSG00000110619	0.341092	1.38309	3.19104	0.00164266	0.0440975	-1.33749	CARS1
ENSG00000110911	0.418891	0.484872	3.49327	0.000585576	0.0259404	-0.430264	SLC11A2
ENSG00000111011	0.436349	1.98508	4.40736	1.69399e-05	0.00422632	2.74088	RSRC2
ENSG00000111247	0.354366	-3.07828	3.39557	0.000823726	0.0299657	-0.731491	RAD51AP1
ENSG00000111725	0.282846	0.653095	3.15481	0.00184991	0.0470961	-1.44131	PRKAB1
ENSG00000112053	0.8536	-0.930641	3.80719	0.000186097	0.0146488	0.58812	SLC26A8
ENSG00000112062	0.596275	2.97039	4.22022	3.67874e-05	0.0060769	2.0415	MAPK14
ENSG00000112282	0.436034	0.399467	3.55255	0.000474326	0.0233651	-0.243791	MED23
ENSG00000112851	0.30849	3.5757	3.32982	0.00103207	0.034454	-0.929972	ERBIN
ENSG00000112983	0.528368	2.18202	4.09158	6.17783e-05	0.00811675	1.57534	BRD8
ENSG00000113163	0.332902	1.87026	3.35746	0.000939125	0.0326597	-0.846956	CERT1
ENSG00000113240	0.375159	1.3407	3.71983	0.000257971	0.0175375	0.297073	CLK4
ENSG00000113810	0.386044	1.22252	3.9779	9.66975e-05	0.0100158	1.17346	SMC4
ENSG00000114346	0.547923	-1.08613	3.79552	0.000194464	0.0150863	0.548884	ECT2
ENSG00000114416	0.358636	2.19103	3.75319	0.000227882	0.016401	0.40752	FXR1
ENSG00000114626	-0.488501	8.46237	-3.42674	0.000739348	0.0287371	-0.636202	ABTB1
ENSG00000114779	-0.65953	2.24005	-3.78771	0.000200256	0.0153764	0.522711	ABHD14B
ENSG00000115020	0.316966	2.63247	3.7197	0.000258092	0.0175375	0.296655	PIKFYVE
ENSG00000115085	-0.874334	0.435634	-3.47078	0.00063384	0.0268709	-0.500264	ZAP70
ENSG00000115137	0.489301	-2.15918	3.60156	0.000397702	0.0216923	-0.0875976	DNAJC27
ENSG00000115159	0.514273	-0.309455	3.25484	0.00132917	0.0399518	-1.15208	GPD2
ENSG00000115484	0.35082	1.34687	3.68455	0.000293855	0.0182734	0.181198	CCT4
ENSG00000115541	0.447219	-2.8257	3.66902	0.0003111	0.0188054	0.130493	HSPE1
ENSG00000115548	0.351795	3.49993	3.45612	0.000667285	0.0275488	-0.545685	KDM3A
ENSG00000115604	0.665572	-0.153048	3.20863	0.00155001	0.042706	-1.28671	IL18R1
ENSG00000115904	0.389023	0.427175	3.59205	0.000411583	0.021847	-0.11803	SOS1
ENSG00000116161	0.981071	0.744352	6.74856	1.52947e-10	1.46538e-06	13.3614	CACYBP
ENSG00000116539	0.366046	3.44026	3.68344	0.000295053	0.0182734	0.177577	ASH1L
ENSG00000116586	-0.440317	0.604986	-4.3331	2.31131e-05	0.00476228	2.46037	LAMTOR2
ENSG00000116685	-0.422876	3.23236	-3.88109	0.000140544	0.0125846	0.838837	KIAA2013
ENSG00000116691	-0.588315	3.74521	-3.31906	0.00107052	0.0351298	-0.962121	MIIP
ENSG00000116752	0.391872	-0.356023	3.66363	0.000317298	0.0188822	0.112961	BCAS2
ENSG00000116977	0.331363	2.82396	3.62797	0.000361393	0.0204278	-0.00263176	LGALS8
ENSG00000117139	0.512939	2.15169	4.82286	2.77264e-06	0.00143593	4.38092	KDM5B
ENSG00000117448	-0.634997	-0.806598	-3.21859	0.00149971	0.0422481	-1.25783	AKR1A1
ENSG00000117475	0.466432	0.0339261	3.8136	0.000181654	0.0145642	0.609681	BLZF1
ENSG00000117616	0.384287	2.81105	3.1711	0.0017539	0.0454781	-1.39476	RSRP1
ENSG00000118113	1.02089	-0.443432	3.56187	0.000458773	0.0228338	-0.214253	MMP8
ENSG00000118193	0.568308	-1.86839	3.57613	0.000435871	0.0224147	-0.168869	KIF14
ENSG00000118898	0.178554	-3.35052	3.21288	0.00152837	0.0423866	-1.2744	PPL
ENSG00000119231	0.28645	1.2258	3.17911	0.00170843	0.0449305	-1.37181	SENP5
ENSG00000119778	0.359568	1.06108	3.63562	0.000351475	0.0201044	0.0220779	ATAD2B
ENSG00000119782	-0.606842	1.90015	-3.21584	0.00151345	0.0423866	-1.26582	FKBP1B
ENSG00000119965	0.445383	-2.68599	3.49969	0.000572426	0.0256525	-0.410181	C10orf88
ENSG00000120071	0.346383	2.35041	3.26629	0.00127916	0.0392181	-1.11845	KANSL1
ENSG00000120334	0.520328	-2.79595	4.14084	5.07282e-05	0.00723736	1.75241	CENPL
ENSG00000120616	0.363192	1.41543	3.65511	0.000327348	0.0192412	0.0852498	EPC1
ENSG00000120694	1.1023	1.50161	5.73431	3.51118e-08	7.47569e-05	8.36926	HSPH1
ENSG00000120733	0.398673	3.82669	4.01229	8.45254e-05	0.00938469	1.29403	KDM3B
ENSG00000121741	0.290428	2.15059	3.31293	0.00109301	0.035476	-0.980392	ZMYM2
ENSG00000121749	0.367838	2.26896	3.23589	0.00141592	0.0412183	-1.20749	TBC1D15
ENSG00000121931	0.462125	-0.146022	3.83903	0.000164983	0.0138052	0.695608	LRIF1
ENSG00000121957	0.660293	-0.392801	4.67815	5.27875e-06	0.00198336	3.79636	GPSM2
ENSG00000122008	0.444577	-0.782054	3.33456	0.00101554	0.0340984	-0.915775	POLK
ENSG00000122140	-0.453867	-1.4578	-3.229	0.00144875	0.0414962	-1.22756	MRPS2
ENSG00000122257	0.369201	2.16374	3.42813	0.000735788	0.0287371	-0.631944	RBBP6
ENSG00000122566	0.209669	4.69393	3.22788	0.00145415	0.0415266	-1.23082	HNRNPA2B1
ENSG00000123119	0.145293	-3.46228	3.47294	0.000629057	0.0268409	-0.493572	NECAB1
ENSG00000123154	-0.369766	-0.885192	-3.14084	0.00193611	0.0485599	-1.48106	WDR83
ENSG00000123636	0.469976	2.80264	3.16352	0.00179798	0.0461835	-1.41645	BAZ2B
ENSG00000123643	0.355899	2.5071	3.80922	0.000184678	0.0146488	0.594946	SLC36A1
ENSG00000123933	-0.560586	5.8899	-3.2352	0.00141918	0.0412183	-1.2095	MXD4
ENSG00000123983	0.548967	-0.245262	3.4626	0.000652317	0.0272919	-0.525649	ACSL3
ENSG00000124074	-0.533707	-1.08036	-4.02197	8.13707e-05	0.00933667	1.32814	ENKD1
ENSG00000124215	0.472758	-2.84307	4.01919	8.22673e-05	0.00937519	1.31831	CDH26
ENSG00000124253	0.375027	-3.30849	4.28921	2.77206e-05	0.00528405	2.29644	PCK1
ENSG00000124374	0.48532	-1.61551	3.16224	0.00180557	0.0462543	-1.42012	PAIP2B
ENSG00000124469	0.818511	-0.876236	3.49133	0.0005896	0.0259722	-0.436318	CEACAM8
ENSG00000125122	-0.572027	-0.636654	-4.22179	3.65523e-05	0.0060769	2.04727	FBXL9P
ENSG00000125388	0.27394	-2.94668	3.21153	0.00153521	0.042511	-1.27831	GRK4
ENSG00000125503	-0.410963	2.87237	-4.71712	4.44449e-06	0.00185142	3.95243	PPP1R12C
ENSG00000125520	-0.619621	0.554488	-4.74972	3.84597e-06	0.00171387	4.08371	SLC2A4RG
ENSG00000125534	-0.891061	5.68067	-4.15692	4.75488e-05	0.00700869	1.8106	PPDPF
ENSG00000125676	0.275952	1.01708	3.4077	0.000789872	0.0296775	-0.6945	THOC2
ENSG00000126005	-0.677656	4.48096	-3.44564	0.000692203	0.0278655	-0.578055	MMP24OS
ENSG00000126457	-0.418924	-0.476204	-3.14019	0.0019402	0.048587	-1.4829	PRMT1
ENSG00000126461	-0.323832	1.57583	-3.52826	0.000517266	0.0246563	-0.320531	SCAF1
ENSG00000126524	0.454025	1.01562	3.67725	0.000301847	0.0183619	0.157335	SBDS
ENSG00000127364	0.148609	-3.48263	3.36036	0.000929836	0.0325137	-0.838207	TAS2R4
ENSG00000127914	0.419858	3.09049	3.5479	0.00048228	0.0235751	-0.258521	AKAP9
ENSG00000127946	0.756867	1.974	3.27561	0.00123976	0.0385653	-1.091	HIP1
ENSG00000128191	-0.615633	2.93086	-3.35524	0.000946291	0.0327163	-0.853646	DGCR8
ENSG00000128524	-0.45428	2.43563	-3.40473	0.000798044	0.0298092	-0.703573	ATP6V1F
ENSG00000128918	0.560432	-2.96842	3.60653	0.000390613	0.0215084	-0.0716402	ALDH1A2
ENSG00000129103	-0.331315	1.03454	-3.24831	0.00135848	0.0403203	-1.17119	SUMF2
ENSG00000129932	-0.902167	2.36842	-3.91724	0.000122329	0.0116043	0.96296	DOHH
ENSG00000130159	-0.548402	5.41192	-3.21511	0.00151711	0.0423866	-1.26793	ECSIT
ENSG00000130165	-0.624662	6.97041	-3.31842	0.00107284	0.0351323	-0.964022	ELOF1
ENSG00000130300	-0.730565	5.83989	-3.66131	0.000320013	0.0189262	0.105388	PLVAP
ENSG00000130511	-0.55989	-1.07239	-3.41171	0.00077898	0.0294415	-0.682257	SSBP4
ENSG00000130558	-0.278683	-3.44338	-3.2667	0.0012774	0.0392181	-1.11724	OLFM1
ENSG00000130706	-0.453655	2.81528	-3.44734	0.000688116	0.0278179	-0.572828	ADRM1
ENSG00000130733	-0.719035	4.14743	-4.03206	7.82031e-05	0.00925171	1.36374	YIPF2
ENSG00000130779	0.393087	2.52754	3.98147	9.53588e-05	0.00993079	1.18595	CLIP1
ENSG00000131116	-0.762219	1.72517	-3.80749	0.000185891	0.0146488	0.589106	ZNF428
ENSG00000131165	-0.376334	3.71598	-3.37594	0.000881398	0.0312766	-0.791107	CHMP1A
ENSG00000131375	0.361471	0.614826	3.90746	0.000127021	0.0117657	0.929296	CAPN7
ENSG00000131747	0.771396	-0.637278	5.00069	1.2328e-06	0.000916267	5.11818	TOP2A
ENSG00000132002	0.937148	3.31873	6.22141	2.7666e-09	1.76712e-05	10.7001	DNAJB1
ENSG00000132465	-0.951015	1.40465	-3.32236	0.00105858	0.0350338	-0.952268	JCHAIN
ENSG00000132466	0.336689	1.51815	3.47618	0.000621932	0.02667	-0.483506	ANKRD17
ENSG00000132549	0.340751	3.68487	3.18076	0.00169921	0.0449106	-1.36708	VPS13B
ENSG00000132635	-0.588283	-1.26234	-3.60337	0.000395103	0.0216313	-0.0817814	PCED1A
ENSG00000132950	0.429069	-0.742158	3.54112	0.000494095	0.0239692	-0.279956	ZMYM5
ENSG00000132952	0.578281	0.771597	4.02896	7.91642e-05	0.00927113	1.35279	USPL1
ENSG00000133104	0.438949	0.927644	4.12735	5.35513e-05	0.00732964	1.70373	SPART
ENSG00000134255	0.39896	0.201549	3.65868	0.0003231	0.01905	0.0968552	CEPT1
ENSG00000134590	-0.41355	-0.544582	-3.17247	0.00174608	0.045398	-1.39086	RTL8C
ENSG00000135837	0.446272	1.82732	4.91368	1.83769e-06	0.00105597	4.75485	CEP350
ENSG00000135968	0.400805	1.68191	3.49976	0.000572299	0.0256525	-0.409983	GCC2
ENSG00000135974	0.359889	-0.296339	3.12905	0.00201171	0.049998	-1.51448	C2orf49
ENSG00000136451	0.299872	1.9635	3.68396	0.000294487	0.0182734	0.179286	VEZF1
ENSG00000136492	0.385554	-3.20523	3.82251	0.000175634	0.0143825	0.639757	BRIP1
ENSG00000136504	0.355284	1.78598	3.14709	0.00189709	0.0479578	-1.46329	KAT7
ENSG00000136636	0.510187	-2.24056	3.87597	0.000143324	0.0127738	0.82133	KCTD3
ENSG00000136718	-0.383232	-0.173043	-3.74746	0.000232798	0.0164806	0.388506	IMP4
ENSG00000136720	-0.58341	-1.30953	-3.32817	0.00103787	0.0345874	-0.934899	HS6ST1
ENSG00000136731	0.301562	2.78809	3.52177	0.000529341	0.024962	-0.340955	UGGT1
ENSG00000136813	0.290923	1.29242	3.91402	0.000123854	0.0116338	0.951879	ECPAS
ENSG00000136840	-0.826129	6.5742	-3.82874	0.000171541	0.0141076	0.660807	ST6GALNAC4
ENSG00000136908	-0.721123	7.1266	-3.58461	0.000422772	0.0220752	-0.141816	DPM2
ENSG00000137441	-0.893543	0.00936657	-3.58693	0.000419253	0.022074	-0.134405	FGFBP2
ENSG00000137807	0.594939	-1.6084	3.91558	0.000123113	0.0116211	0.957246	KIF23
ENSG00000137880	-0.545894	-0.948412	-3.83647	0.000166591	0.0138191	0.686947	GCHFR
ENSG00000138081	0.341695	2.62017	4.70685	4.65115e-06	0.00185678	3.91119	FBXO11
ENSG00000138593	0.381336	1.45313	3.37852	0.000873623	0.0310582	-0.783303	SECISBP2L
ENSG00000139218	0.315631	3.43118	3.86453	0.000149724	0.0131606	0.782288	SCAF11
ENSG00000139405	-0.462907	-0.768806	-3.18006	0.0017031	0.0449305	-1.36908	RITA1
ENSG00000139410	-0.741129	0.930812	-3.75232	0.000228618	0.016401	0.404645	SDSL
ENSG00000139626	-0.765162	0.589529	-3.49432	0.000583399	0.0259376	-0.426971	ITGB7
ENSG00000140400	-0.401368	1.59719	-3.22093	0.00148813	0.0420582	-1.25104	MAN2C1
ENSG00000140688	-0.663493	2.99031	-4.0766	6.55723e-05	0.00821239	1.52182	RUSF1
ENSG00000140830	0.434056	-0.134223	3.71634	0.000261327	0.0176194	0.285567	TXNL4B
ENSG00000140983	-0.39119	1.98294	-3.47173	0.000631733	0.0268409	-0.497323	RHOT2
ENSG00000141027	0.267083	3.5	3.21493	0.00151802	0.0423866	-1.26846	NCOR1
ENSG00000141098	-0.531037	4.82752	-3.2084	0.00155116	0.042706	-1.28736	GFOD2
ENSG00000141279	0.347541	3.16803	3.95276	0.000106629	0.0106975	1.0859	NPEPPS
ENSG00000141293	-0.46891	-1.16805	-3.23071	0.00144057	0.0413885	-1.22261	SKAP1
ENSG00000141367	0.370532	4.05471	3.92005	0.000121012	0.0115942	0.972643	CLTC
ENSG00000141552	-0.380375	0.287946	-3.29929	0.00114468	0.0365572	-1.02096	ANAPC11
ENSG00000141959	-0.57402	0.835506	-3.17673	0.00172181	0.0450728	-1.37863	PFKL
ENSG00000142327	-0.486097	4.71713	-3.75142	0.000229385	0.016401	0.401661	RNPEPL1
ENSG00000142330	-0.464735	0.0748165	-4.05477	7.14997e-05	0.00874295	1.44414	CAPN10
ENSG00000142669	-0.534643	7.08295	-3.14474	0.00191171	0.0482004	-1.47	SH3BGRL3
ENSG00000143190	0.578231	0.217786	4.35559	2.10455e-05	0.00466669	2.54494	POU2F1
ENSG00000143198	0.492535	-0.0628327	4.23358	3.48351e-05	0.00590717	2.0906	MGST3
ENSG00000143569	0.195313	2.62417	3.19916	0.00159925	0.0433656	-1.31407	UBAP2L
ENSG00000143786	-0.764225	1.71353	-4.39487	1.78537e-05	0.00422632	2.69343	CNIH3
ENSG00000143842	-0.485677	-2.5223	-3.35484	0.00094758	0.0327163	-0.854844	SOX13
ENSG00000143970	0.419926	1.21836	4.25603	3.17762e-05	0.00569062	2.17338	ASXL2
ENSG00000144136	0.369346	1.77551	3.40312	0.000802509	0.0298553	-0.708492	SLC20A1
ENSG00000144233	0.430719	0.869758	3.25942	0.00130896	0.0395621	-1.13865	AMMECR1L
ENSG00000144357	0.300044	1.26739	3.19785	0.00160619	0.0434195	-1.31785	UBR3
ENSG00000144381	0.534941	0.193681	3.58659	0.000419767	0.022074	-0.135491	HSPD1
ENSG00000144445	0.409451	-0.305114	3.41648	0.000766207	0.0291311	-0.667678	KANSL1L
ENSG00000144591	-0.422322	-0.361856	-3.69149	0.000286442	0.0181944	0.203921	GMPPA
ENSG00000144741	-0.513826	-1.0724	-3.49298	0.000586171	0.0259404	-0.431162	SLC25A26
ENSG00000145386	0.637658	-1.9567	3.41669	0.000765635	0.0291311	-0.667019	CCNA2
ENSG00000145780	0.426716	1.69494	3.51462	0.000542952	0.0251118	-0.363419	FEM1C
ENSG00000145782	0.289086	0.931235	3.63451	0.000352901	0.0201258	0.018484	ATG12
ENSG00000146085	0.502228	-0.0442331	4.13935	5.10327e-05	0.00723736	1.74703	MMUT
ENSG00000146540	-0.569261	-0.896043	-3.98801	9.29558e-05	0.00979748	1.20882	C7orf50
ENSG00000147050	0.477356	2.92663	4.24372	3.34199e-05	0.00582562	2.12795	KDM6A
ENSG00000147133	0.215336	2.05138	3.17278	0.00174431	0.045398	-1.38997	TAF1
ENSG00000147162	0.309148	4.56009	3.18909	0.00165327	0.0442457	-1.34312	OGT
ENSG00000147443	-0.641693	0.785284	-3.81619	0.000179881	0.0144827	0.618433	DOK2
ENSG00000148634	0.406961	0.865818	3.82006	0.000177269	0.0143933	0.631487	HERC4
ENSG00000149257	0.768202	-2.59397	5.33064	2.5938e-07	0.00031064	6.53983	SERPINH1
ENSG00000149476	-0.526034	2.19978	-3.14357	0.00191902	0.048321	-1.47333	TKFC
ENSG00000150991	0.249425	6.38711	3.18819	0.00165818	0.0442536	-1.34571	UBC
ENSG00000151012	0.573633	-2.37856	3.84264	0.000162736	0.0137693	0.707854	SLC7A11
ENSG00000151553	0.473827	1.61266	4.30168	2.63294e-05	0.00525547	2.34286	FHIP2A
ENSG00000151725	0.56317	-1.61892	3.84957	0.000158502	0.0136198	0.731396	CENPU
ENSG00000151743	0.561195	-1.3722	3.60958	0.000386329	0.0213338	-0.0618542	AMN1
ENSG00000151929	1.36962	-2.01884	6.14225	4.21924e-09	2.02123e-05	10.3126	BAG3
ENSG00000152082	-1.18167	3.77386	-4.93678	1.65363e-06	0.00105597	4.85087	MZT2B
ENSG00000152256	0.393861	0.735657	3.1418	0.0019301	0.0485362	-1.47835	PDK1
ENSG00000152443	0.346142	1.4927	3.16575	0.00178491	0.0459093	-1.41007	ZNF776
ENSG00000152455	0.314834	-3.40968	3.69818	0.000279462	0.0181944	0.225866	SUV39H2
ENSG00000152463	0.442231	-3.05212	4.48491	1.21945e-05	0.00343633	3.03798	OLAH
ENSG00000152520	0.312926	2.65016	3.41958	0.000757993	0.0291075	-0.658172	PAN3
ENSG00000153002	0.298757	-3.1645	3.45438	0.000671366	0.0275488	-0.551069	CPB1
ENSG00000153113	0.346699	2.77693	3.42061	0.000755281	0.0291075	-0.65501	CAST
ENSG00000153721	0.244099	-3.372	4.02782	7.952e-05	0.00927113	1.34877	CNKSR3
ENSG00000153823	-0.561845	-2.51174	-3.17321	0.00174185	0.045398	-1.38874	PID1
ENSG00000153975	0.480242	-1.12983	3.61008	0.000385621	0.0213338	-0.0602275	ZUP1
ENSG00000154153	0.717013	-2.13977	4.37883	1.90966e-05	0.0043563	2.63266	RETREG1
ENSG00000154710	0.453519	-3.04402	4.38953	1.82585e-05	0.00422632	2.67318	RABGEF1
ENSG00000155659	-0.375387	-3.14407	-3.51595	0.000540399	0.0250729	-0.359249	VSIG4
ENSG00000155660	-0.640576	-0.125246	-3.18348	0.00168408	0.0447576	-1.35926	PDIA4
ENSG00000156313	0.410296	1.15888	4.01683	8.3032e-05	0.00937519	1.31001	RPGR
ENSG00000156802	0.496892	-1.19309	3.47882	0.000616178	0.026533	-0.475293	ATAD2
ENSG00000156976	0.448071	3.38443	4.91692	1.81072e-06	0.00105597	4.7683	EIF4A2
ENSG00000157020	-0.306133	1.75695	-3.45853	0.00066169	0.0274444	-0.538249	SEC13
ENSG00000157106	0.421247	2.9383	4.39773	1.76397e-05	0.00422632	2.70432	SMG1
ENSG00000157107	0.41245	1.97904	3.34173	0.000991012	0.0336102	-0.894271	FCHO2
ENSG00000157152	0.378062	-3.15998	5.10066	7.74465e-07	0.000704078	5.54169	SYN2
ENSG00000157796	0.452186	-0.801168	3.53415	0.000506536	0.0244135	-0.301975	WDR19
ENSG00000157800	0.810772	-0.101731	4.64053	6.2259e-06	0.00225096	3.64672	SLC37A3
ENSG00000158062	-0.70595	0.662527	-3.84087	0.000163835	0.0137693	0.701844	UBXN11
ENSG00000158290	0.285462	2.03431	3.48315	0.000606849	0.0263087	-0.461809	CUL4B
ENSG00000159140	0.374865	4.56864	4.29379	2.72022e-05	0.00527097	2.31346	SON
ENSG00000159256	0.354221	1.96079	3.4032	0.000802288	0.0298553	-0.708249	MORC3
ENSG00000159363	-0.607327	-1.16966	-3.36603	0.00091195	0.0320638	-0.821111	ATP13A2
ENSG00000159409	-0.848495	-0.41029	-4.21283	3.79114e-05	0.00617201	2.0144	CELF3
ENSG00000159674	-0.885279	0.140732	-3.35424	0.00094953	0.0327246	-0.856653	SPON2
ENSG00000159733	-0.585655	-2.49255	-3.75535	0.000226049	0.016401	0.414715	ZFYVE28
ENSG00000159873	0.508231	1.89201	3.57914	0.000431175	0.0223302	-0.159265	CCDC117
ENSG00000159921	0.438657	-1.33716	3.36137	0.000926632	0.0324609	-0.835169	GNE
ENSG00000160211	-0.435933	5.24776	-3.15834	0.00182872	0.0466906	-1.43125	G6PD
ENSG00000160271	-0.401192	0.808056	-3.15152	0.0018699	0.0474584	-1.4507	RALGDS
ENSG00000160551	0.392332	2.28554	3.48724	0.000598162	0.0262039	-0.449064	TAOK1
ENSG00000160688	-0.436769	-0.817646	-3.66695	0.000313466	0.0188296	0.123759	FLAD1
ENSG00000161091	-0.623719	3.69088	-3.48369	0.000605705	0.0263087	-0.460141	MFSD12
ENSG00000161642	-0.707773	-0.137224	-3.23149	0.00143683	0.0413885	-1.22033	ZNF385A
ENSG00000161813	0.687801	-1.29836	4.69043	5.00081e-06	0.00191651	3.84543	LARP4
ENSG00000161914	-0.63033	2.83006	-3.44767	0.000687322	0.0278179	-0.571808	ZNF653
ENSG00000161980	-0.510663	-0.288787	-3.17805	0.00171438	0.0450012	-1.37485	POLR3K
ENSG00000162144	-0.39297	2.06856	-3.66705	0.000313353	0.0188296	0.124079	CYB561A3
ENSG00000162241	-0.441404	0.597448	-4.24972	3.26087e-05	0.00578563	2.15009	SLC25A45
ENSG00000162734	-0.569999	0.258918	-3.58628	0.000420244	0.022074	-0.136496	PEA15
ENSG00000162819	0.331663	2.22842	3.13987	0.00194226	0.048587	-1.48383	BROX
ENSG00000162910	-0.520987	1.34095	-3.67862	0.000300333	0.0183279	0.161808	MRPL55
ENSG00000162999	0.191846	-3.40994	3.48621	0.00060033	0.0262039	-0.452263	DUSP19
ENSG00000163125	0.356039	0.647281	3.38321	0.000859614	0.0308135	-0.769064	RPRD2
ENSG00000163221	0.776195	2.26432	3.56726	0.00044999	0.0226914	-0.197125	S100A12
ENSG00000163235	0.693183	0.44378	3.32567	0.00104676	0.0347625	-0.942392	TGFA
ENSG00000163376	0.569982	-2.00041	3.2246	0.00147009	0.041857	-1.24036	KBTBD8
ENSG00000163406	0.515089	-2.26267	3.26416	0.00128833	0.0394204	-1.12472	SLC15A2
ENSG00000163531	0.192067	-3.29171	3.40115	0.000808012	0.0298779	-0.714515	NFASC
ENSG00000163602	0.374544	2.96725	4.01639	8.31741e-05	0.00937519	1.30848	RYBP
ENSG00000163635	0.337191	2.98135	3.18092	0.00169827	0.0449106	-1.3666	ATXN7
ENSG00000163659	0.592805	0.395955	4.17633	4.39646e-05	0.00673959	1.88109	TIPARP
ENSG00000163681	0.357222	1.42437	3.39732	0.000818784	0.0299657	-0.726188	SLMAP
ENSG00000163710	0.216718	-3.49727	3.55682	0.000467134	0.0231298	-0.230256	PCOLCE2
ENSG00000163798	0.47307	0.0607268	4.7084	4.61936e-06	0.00185678	3.91741	SLC4A1AP
ENSG00000163960	0.47585	2.31828	4.11665	5.58952e-05	0.0075427	1.66523	UBXN7
ENSG00000164070	0.345426	-3.39567	5.09151	8.08356e-07	0.000704078	5.50265	HSPA4L
ENSG00000164086	-0.613883	-1.02718	-3.51072	0.000550515	0.0251768	-0.375657	DUSP7
ENSG00000164104	0.486429	3.02678	4.95234	1.53995e-06	0.00105388	4.91568	HMGB2
ENSG00000164109	0.492899	-2.71678	3.72655	0.000251617	0.0173435	0.319275	MAD2L1
ENSG00000164117	0.495035	-1.01844	3.6903	0.0002877	0.0181944	0.200021	FBXO8
ENSG00000164190	0.400829	3.49505	3.7472	0.000233027	0.0164806	0.387631	NIPBL
ENSG00000164463	0.402104	3.07998	3.26324	0.00129233	0.0394204	-1.12743	CREBRF
ENSG00000164542	0.271609	-3.33187	3.80607	0.000186886	0.0146488	0.584343	MATCAP2
ENSG00000164754	0.398236	3.82403	3.59386	0.000408907	0.0218258	-0.112244	RAD21
ENSG00000164896	-0.515429	1.07437	-3.85211	0.000156982	0.0135499	0.740002	FASTK
ENSG00000164944	0.329259	1.14022	3.46336	0.00065057	0.0272919	-0.523279	VIRMA
ENSG00000164985	0.334416	0.781361	3.34091	0.000993796	0.0336451	-0.896738	PSIP1
ENSG00000165312	0.402851	0.264484	3.40594	0.000794707	0.0297425	-0.69988	OTUD1
ENSG00000165487	0.299136	0.838076	3.71493	0.000262695	0.0176194	0.280922	MICU2
ENSG00000165525	0.298432	0.563491	3.62894	0.000360123	0.0204162	0.000493807	NEMF
ENSG00000165671	0.250861	2.66149	3.44138	0.000702583	0.0280875	-0.591194	NSD1
ENSG00000165813	0.424015	1.91922	3.842	0.000163128	0.0137693	0.705702	CCDC186
ENSG00000165934	0.404728	0.687052	3.84227	0.000162963	0.0137693	0.706608	CPSF2
ENSG00000166024	0.319323	0.247259	3.50445	0.000562876	0.0254984	-0.3953	R3HCC1L
ENSG00000166140	-0.403783	-0.170353	-3.73876	0.00024046	0.0167553	0.35966	ZFYVE19
ENSG00000166169	-0.631004	7.38553	-3.74312	0.000236597	0.0166068	0.374087	POLL
ENSG00000166483	0.676914	-1.61258	4.73458	4.11352e-06	0.00179144	4.02266	WEE1
ENSG00000166851	0.518536	-1.00569	3.23363	0.00142664	0.0412948	-1.21409	PLK1
ENSG00000167083	-0.582641	-0.946328	-4.43434	1.51166e-05	0.00396801	2.84378	GNGT2
ENSG00000167103	-0.615256	0.548608	-3.50937	0.000553149	0.0251768	-0.37988	PIP5KL1
ENSG00000167118	-0.355917	-0.139002	-3.25414	0.00133228	0.0399518	-1.15413	URM1
ENSG00000167272	-0.467019	-2.44944	-3.39896	0.00081414	0.029899	-0.721175	POP5
ENSG00000167508	-0.490184	0.226171	-3.22347	0.00147563	0.0418873	-1.24366	MVD
ENSG00000167553	0.422255	0.961379	4.00631	8.65302e-05	0.00938469	1.27301	TUBA1C
ENSG00000167880	-0.757647	2.34096	-3.22544	0.00146602	0.0418035	-1.23794	EVPL
ENSG00000167994	-0.654326	3.37815	-3.21489	0.0015182	0.0423866	-1.26856	RAB3IL1
ENSG00000168078	0.401839	-3.05413	3.2175	0.00150514	0.0422895	-1.26099	PBK
ENSG00000168439	0.690934	0.943971	5.76812	2.95651e-08	7.47569e-05	8.5268	STIP1
ENSG00000168487	-0.441814	-2.70887	-3.71315	0.000264429	0.0176194	0.275065	BMP1
ENSG00000168564	0.466162	-0.971192	3.55357	0.000472599	0.02334	-0.24056	CDKN2AIP
ENSG00000168758	-0.562902	-2.11849	-3.54184	0.000492831	0.0239686	-0.277689	SEMA4C
ENSG00000168813	0.399077	-0.422055	3.45415	0.000671916	0.0275488	-0.551792	ZNF507
ENSG00000168918	-0.369516	5.70647	-3.51974	0.000533167	0.0249793	-0.347327	INPP5D
ENSG00000169432	0.637751	-2.22498	3.97306	9.85375e-05	0.0100972	1.15657	SCN9A
ENSG00000169439	-0.694236	-1.86498	-3.64762	0.000336429	0.0194176	0.0609394	SDC2
ENSG00000169504	0.552865	0.529599	3.61543	0.000378221	0.0211296	-0.0430315	CLIC4
ENSG00000169583	-0.591674	-2.28605	-3.68291	0.000295625	0.0182734	0.175856	CLIC3
ENSG00000169607	0.545938	-1.92667	3.44038	0.000705046	0.0280875	-0.594283	CKAP2L
ENSG00000169718	-0.51959	3.19903	-3.31223	0.00109562	0.035476	-0.982487	DUS1L
ENSG00000169905	0.333823	2.27796	3.4215	0.000752964	0.0291075	-0.6523	TOR1AIP2
ENSG00000169976	-0.51511	2.1411	-4.90942	1.87365e-06	0.00105597	4.73723	SF3B5
ENSG00000170027	0.328007	1.68602	3.24721	0.00136351	0.0403203	-1.17444	YWHAG
ENSG00000170236	0.263429	-3.40376	3.86528	0.0001493	0.0131606	0.784825	USP50
ENSG00000170291	-0.551587	-1.59579	-3.39884	0.000814492	0.029899	-0.721556	ELP5
ENSG00000170312	0.645811	-2.45135	4.80552	2.99728e-06	0.00147266	4.31014	CDK1
ENSG00000170471	0.422955	1.83455	4.60612	7.23396e-06	0.00256698	3.51072	RALGAPB
ENSG00000170606	0.429014	1.07939	3.67979	0.000299035	0.0183279	0.165659	HSPA4
ENSG00000170836	0.422701	0.46969	3.41667	0.000765689	0.0291311	-0.667081	PPM1D
ENSG00000170852	0.373054	2.2547	3.51784	0.000536781	0.0250093	-0.353305	KBTBD2
ENSG00000171150	0.43269	-0.0567954	3.48548	0.000601885	0.0262121	-0.454548	SOCS5
ENSG00000171222	-0.625951	1.22757	-4.39861	1.75752e-05	0.00422632	2.70763	SCAND1
ENSG00000171401	0.179811	-3.43423	3.75413	0.000227084	0.016401	0.410646	KRT13
ENSG00000171634	0.288467	3.27893	3.1999	0.00159538	0.0433656	-1.31195	BPTF
ENSG00000171681	0.397151	3.06092	3.99584	9.01539e-05	0.00970522	1.23624	ATF7IP
ENSG00000171840	-0.669041	4.77514	-3.20403	0.00157376	0.0430805	-1.30001	NINJ2
ENSG00000171940	0.404376	2.87019	3.21285	0.0015285	0.0423866	-1.27448	ZNF217
ENSG00000172466	0.301351	2.87562	3.31212	0.00109601	0.035476	-0.982802	ZNF24
ENSG00000172543	-0.687065	1.26903	-3.31095	0.00110038	0.0355573	-0.986294	CTSW
ENSG00000172799	0.137407	-3.3716	3.88187	0.000140129	0.0125846	0.84148	ZBTB8OSP2
ENSG00000172803	0.302064	-3.35833	3.48669	0.000599322	0.0262039	-0.450776	SNX32
ENSG00000172845	0.307156	3.36071	3.33891	0.00100061	0.0337649	-0.902746	SP3
ENSG00000172922	-0.547594	1.6109	-3.9073	0.000127101	0.0117657	0.928732	RNASEH2C
ENSG00000172965	0.354247	0.223454	3.32098	0.00106355	0.0350771	-0.956382	MIR4435-2HG
ENSG00000173230	0.447315	2.8292	4.49623	1.16189e-05	0.00340248	3.08171	GOLGB1
ENSG00000173320	0.200769	-3.40126	3.20841	0.00155111	0.042706	-1.28733	STOX2
ENSG00000173868	-0.615098	9.45801	-3.4309	0.000728718	0.0287023	-0.623425	PHOSPHO1
ENSG00000173894	0.279248	-3.43343	3.93741	0.000113165	0.0111203	1.03264	CBX2
ENSG00000175634	-0.500918	3.52459	-3.5707	0.000444461	0.0225311	-0.186168	RPS6KB2
ENSG00000175756	-0.414787	1.76587	-3.36977	0.000900308	0.0317127	-0.809798	AURKAIP1
ENSG00000175928	0.54886	-2.31699	3.78096	0.000205396	0.0156183	0.500111	LRRN1
ENSG00000176108	-0.466138	-0.652989	-3.38241	0.000861993	0.0308135	-0.771499	CHMP6
ENSG00000176208	0.532228	-2.50492	4.13409	5.21217e-05	0.00723736	1.72805	ATAD5
ENSG00000176248	-0.420903	2.30959	-3.45302	0.000674573	0.0275488	-0.555277	ANAPC2
ENSG00000177200	0.378751	0.592077	3.16751	0.00177469	0.0458532	-1.40506	CHD9
ENSG00000177700	-0.610598	1.78972	-3.53101	0.000512231	0.0245384	-0.311872	POLR2L
ENSG00000177830	-0.598069	4.44842	-3.38582	0.000851914	0.0307427	-0.761138	CHID1
ENSG00000177981	0.321851	2.20318	3.8531	0.00015639	0.0135499	0.743377	ASB8
ENSG00000178028	-0.399542	0.350802	-4.09132	6.18435e-05	0.00811675	1.57439	DMAP1
ENSG00000178719	-0.575217	7.99334	-3.14625	0.00190234	0.0480271	-1.46571	GRINA
ENSG00000179271	-0.663537	1.24364	-3.60978	0.000386046	0.0213338	-0.0612048	GADD45GIP1
ENSG00000179364	-0.620374	-0.708469	-4.03202	7.82161e-05	0.00925171	1.3636	PACS2
ENSG00000179526	-0.761605	5.42178	-4.34155	2.23145e-05	0.00476228	2.4921	SHARPIN
ENSG00000179869	0.67942	-1.82035	3.46906	0.000637678	0.0269433	-0.505599	ABCA13
ENSG00000179915	0.364179	-2.96871	3.45766	0.0006637	0.0274683	-0.540927	NRXN1
ENSG00000179950	-0.371598	1.04641	-3.42686	0.00073904	0.0287371	-0.635835	PUF60
ENSG00000180089	-0.863727	4.76988	-4.1605	4.68679e-05	0.00700869	1.82357	TMEM86B
ENSG00000180096	-0.531324	-0.279008	-3.22115	0.00148702	0.0420582	-1.25039	SEPTIN1
ENSG00000180221	0.146163	-3.37638	3.2529	0.00133783	0.0400555	-1.15777	TPT1P10
ENSG00000180574	0.27094	-3.18152	3.39376	0.000828899	0.0300821	-0.737008	EIF2S3B
ENSG00000180644	-1.02566	2.13087	-3.83157	0.000169712	0.0140173	0.670374	PRF1
ENSG00000180881	-0.494613	-2.05128	-3.44172	0.000701739	0.0280875	-0.590132	CAPS2
ENSG00000180917	0.458336	-0.641829	3.2837	0.00120648	0.0380864	-1.06712	CMTR2
ENSG00000181555	0.405902	3.28202	4.24319	3.34925e-05	0.00582562	2.126	SETD2
ENSG00000181690	0.499632	-2.9685	4.5163	1.06628e-05	0.00327708	3.15941	PLAG1
ENSG00000181751	0.547362	-0.469263	3.71846	0.000259285	0.0175562	0.292551	MACIR
ENSG00000182054	-0.389494	1.67676	-3.71996	0.000257844	0.0175375	0.297513	IDH2
ENSG00000182070	0.175459	-3.40213	3.42049	0.000755592	0.0291075	-0.655373	OR52A1
ENSG00000182087	-0.448219	3.40056	-4.76167	3.6467e-06	0.00170434	4.13201	TMEM259
ENSG00000182648	0.546101	-2.40694	4.34346	2.21377e-05	0.00476228	2.49928	RNF32-DT
ENSG00000183011	-0.486071	1.18666	-3.16615	0.00178261	0.0459093	-1.40895	NAA38
ENSG00000183207	-0.440944	0.319602	-3.23464	0.00142184	0.0412183	-1.21114	RUVBL2
ENSG00000183308	0.521849	-3.30982	5.38421	2.00076e-07	0.000282996	6.777
ENSG00000183955	0.334733	0.98039	3.29211	0.00117275	0.0372057	-1.04224	KMT5A
ENSG00000184281	-0.554197	3.1692	-3.30996	0.00110409	0.0356172	-0.989253	TSSC4
ENSG00000184470	-0.685889	3.541	-3.64542	0.000339136	0.0195151	0.0538188	TXNRD2
ENSG00000184575	0.498629	0.607922	3.786	0.000201543	0.0153863	0.516998	XPOT
ENSG00000185065	0.141987	-3.38408	3.56283	0.000457186	0.0228141	-0.211183	UFD1-AS1
ENSG00000185088	0.430012	-0.0429742	4.00783	8.60161e-05	0.00938469	1.27836	RPS27L
ENSG00000185236	-0.662988	5.37447	-3.67923	0.000299652	0.0183279	0.163826	RAB11B
ENSG00000185272	0.212671	-3.35684	3.24942	0.00135347	0.0403203	-1.16796	RBM11
ENSG00000185324	-0.495166	-0.880747	-3.50948	0.000552944	0.0251768	-0.379553	CDK10
ENSG00000186105	0.273642	-3.41991	3.57431	0.000438735	0.0224147	-0.174674	LRRC70
ENSG00000186111	-0.47382	0.253173	-4.08133	6.43504e-05	0.00819255	1.53871	PIP5K1C
ENSG00000186625	0.396438	-0.935413	3.2379	0.00140649	0.0410216	-1.20163	KATNA1
ENSG00000186654	-0.635048	3.9329	-3.49943	0.000572971	0.0256525	-0.411021	PRR5
ENSG00000186792	-0.738884	0.924944	-4.17327	4.45115e-05	0.00676928	1.86997	HYAL3
ENSG00000186908	0.427245	2.0232	5.37745	2.06761e-07	0.000282996	6.74697	ZDHHC17
ENSG00000186998	-0.685608	1.11576	-3.42003	0.000756817	0.0291075	-0.656801	EMID1
ENSG00000187051	-0.411937	1.42908	-4.38891	1.83062e-05	0.00422632	2.67083	RPS19BP1
ENSG00000187244	-0.855097	5.61953	-3.35818	0.000936815	0.0326386	-0.844788	BCAM
ENSG00000187607	-0.27114	-3.32693	-3.3819	0.000863524	0.0308135	-0.773063	ZNF286A
ENSG00000187860	-0.654858	1.15198	-3.77806	0.000207641	0.0156733	0.490419	CCDC157
ENSG00000188026	0.462698	-2.60528	3.24019	0.00139578	0.0408334	-1.19493	RILPL1
ENSG00000188647	0.349527	1.30182	3.38217	0.00086271	0.0308135	-0.772231	PTAR1
ENSG00000188761	0.478027	-3.11606	4.54104	9.58747e-06	0.00306192	3.25562	BCL2L15
ENSG00000188931	0.125292	-3.48907	3.21883	0.00149852	0.0422481	-1.25714	CFAP126
ENSG00000196126	-1.12402	1.77445	-4.28028	2.87613e-05	0.00535692	2.26322	HLA-DRB1
ENSG00000196305	0.450038	-0.417123	3.34701	0.0009733	0.0333896	-0.878407	IARS1
ENSG00000196431	0.229796	-3.41813	4.12837	5.33316e-05	0.00732964	1.70742	CRYBA4
ENSG00000196440	0.453866	-1.58642	3.20751	0.00155578	0.0427718	-1.28996	ARMCX4
ENSG00000196455	0.513391	0.0668904	4.41444	1.64419e-05	0.00420079	2.76784	PIK3R4
ENSG00000196660	0.175521	-3.40561	3.59906	0.000401302	0.0217835	-0.0955927	SLC30A10
ENSG00000197122	-0.65225	0.0507041	-3.71276	0.000264814	0.0176194	0.27377	SRC
ENSG00000197170	0.350755	0.0998155	3.2141	0.00152221	0.0423866	-1.27087	PSMD12
ENSG00000197506	0.280258	-3.22699	3.22304	0.00147771	0.0418873	-1.24489	SLC28A3
ENSG00000197540	-0.737763	-0.0718382	-4.81497	2.87275e-06	0.00144862	4.34869	GZMM
ENSG00000197586	-0.688372	-0.963355	-3.48222	0.000608841	0.0263162	-0.464706	ENTPD6
ENSG00000197653	0.265122	-3.1174	3.19053	0.00164543	0.0440975	-1.33896	DNAH10
ENSG00000197753	0.377772	-3.3463	4.51387	1.07742e-05	0.00327708	3.15	LHFPL5
ENSG00000197858	-0.712514	2.12233	-4.05582	7.12011e-05	0.00874295	1.4479	GPAA1
ENSG00000197860	0.483828	-0.278744	3.20616	0.00156271	0.0428393	-1.29385	SGTB
ENSG00000198060	0.312107	0.691067	3.5001	0.000571601	0.0256525	-0.408904	MARCHF5
ENSG00000198171	-0.45819	-0.721647	-3.90486	0.0001283	0.0118196	0.920335	DDRGK1
ENSG00000198265	0.320058	2.93262	3.39588	0.000822846	0.0299657	-0.730549	HELZ
ENSG00000198408	0.349111	5.1454	4.35757	2.08729e-05	0.00466669	2.55237	OGA
ENSG00000198730	0.36852	1.10773	3.72883	0.000249499	0.0172596	0.326801	CTR9
ENSG00000198734	0.889616	1.77056	4.25703	3.16453e-05	0.00569062	2.1771	F5
ENSG00000198821	-0.820001	0.571781	-3.29587	0.00115797	0.0368587	-1.0311	CD247
ENSG00000198833	0.429012	3.12121	3.23209	0.00143394	0.0413814	-1.21857	UBE2J1
ENSG00000198835	-0.639394	-0.372343	-3.45257	0.000675637	0.0275488	-0.556669	GJC2
ENSG00000198892	-0.961121	3.16225	-4.02529	8.03156e-05	0.00927113	1.33984	SHISA4
ENSG00000203710	0.546761	3.89879	4.30759	2.5693e-05	0.00518242	2.36492	CR1
ENSG00000203721	0.289895	-3.35855	3.24576	0.00137011	0.0403909	-1.17867	LINC00862
ENSG00000203965	0.354864	-2.86599	3.65012	0.000333371	0.0193416	0.0690517	EFCAB7
ENSG00000204044	0.122914	-3.45284	3.20272	0.00158059	0.0432059	-1.3038	SLC12A5-AS1
ENSG00000204120	0.299148	1.89731	3.19779	0.00160654	0.0434195	-1.31804	GIGYF2
ENSG00000204257	-0.807398	0.0772287	-3.69154	0.000286383	0.0181944	0.204104	HLA-DMA
ENSG00000204388	1.30197	0.412415	4.71935	4.40095e-06	0.00185142	3.96136	HSPA1B
ENSG00000204389	1.01961	2.85953	5.56645	8.16282e-08	0.000142196	7.59683	HSPA1A
ENSG00000204390	0.485479	-1.95388	3.1544	0.00185239	0.0470961	-1.44248	HSPA1L
ENSG00000204475	-0.648606	-2.16917	-3.93901	0.000112465	0.0111085	1.03819	NCR3
ENSG00000204524	0.425685	-0.44794	3.26776	0.00127288	0.0391507	-1.11413	ZNF805
ENSG00000204815	-0.584275	3.40449	-3.13008	0.00200501	0.0498962	-1.51157	ODAD4
ENSG00000204936	1.18902	-1.49696	3.56552	0.000452796	0.0227133	-0.202632	CD177
ENSG00000205213	0.71785	-2.29305	4.24135	3.37462e-05	0.00582562	2.1192	LGR4
ENSG00000205309	-0.797541	2.65636	-3.7132	0.000264375	0.0176194	0.275246	NT5M
ENSG00000205336	-0.82761	1.04547	-3.55951	0.000462661	0.0229677	-0.221732	ADGRG1
ENSG00000205765	0.449019	-0.622272	3.27683	0.00123469	0.0385653	-1.08741	RIMOC1
ENSG00000206560	0.723822	0.413708	4.44842	1.42413e-05	0.00379016	2.89769	ANKRD28
ENSG00000211592	-1.06633	1.91453	-3.58613	0.000420469	0.022074	-0.136971	IGKC
ENSG00000211662	-0.781442	-1.47078	-3.318	0.00107439	0.0351323	-0.965294	IGLV3-21
ENSG00000211677	-0.935912	-0.547986	-3.25633	0.00132255	0.0398471	-1.1477	IGLC2
ENSG00000211679	-1.10612	-1.11683	-4.17003	4.50982e-05	0.0068045	1.85819	IGLC3
ENSG00000211890	-1.1096	-0.0493119	-3.5487	0.000480909	0.0235682	-0.256001	IGHA2
ENSG00000211893	-1.15991	0.675344	-3.76446	0.000218492	0.0160651	0.445015	IGHG2
ENSG00000211895	-1.27219	2.32169	-3.97488	9.78415e-05	0.0100798	1.16292	IGHA1
ENSG00000211896	-1.1788	1.08941	-3.42761	0.000737117	0.0287371	-0.633536	IGHG1
ENSG00000212743	0.454685	-2.86055	3.13708	0.00195994	0.0489652	-1.49174	LINC02656
ENSG00000212864	-0.479768	-1.26061	-3.50741	0.000557007	0.0252923	-0.386029	RNF208
ENSG00000213024	-0.333032	1.39934	-3.14112	0.00193434	0.0485599	-1.48027	NUP62
ENSG00000213079	0.343834	1.40013	3.19091	0.00164336	0.0440975	-1.33786	SCAF8
ENSG00000213949	0.711106	-1.69893	3.93192	0.000115591	0.0112434	1.01366	ITGA1
ENSG00000214295	0.354661	-3.44832	4.57223	8.37975e-06	0.00281707	3.37753	FOXO1B
ENSG00000214357	0.325021	-2.92168	3.19718	0.00160977	0.0434458	-1.3198	NEURL1B
ENSG00000215784	0.30818	-3.288	3.68836	0.000289763	0.0182646	0.193668	FAM72D
ENSG00000223642	0.451928	-3.22409	5.03105	1.07121e-06	0.000892461	5.24613
ENSG00000223697	0.302961	-3.45971	3.6499	0.000333643	0.0193416	0.0683266
ENSG00000223865	-0.818483	1.5157	-3.28032	0.00122029	0.0383959	-1.07711	HLA-DPB1
ENSG00000224411	0.389948	-3.10783	4.28807	2.78514e-05	0.00528405	2.29219	HSP90AA2P
ENSG00000224892	0.445917	-2.94406	3.27247	0.00125291	0.0387229	-1.10026	RPS4XP16
ENSG00000225014	0.411534	-3.32479	5.27971	3.31449e-07	0.000373602	6.31593	KCTD9P1
ENSG00000225830	0.383568	0.346826	3.75534	0.000226059	0.016401	0.414677	ERCC6
ENSG00000226210	-0.632977	1.67844	-3.31372	0.0010901	0.035476	-0.978048	WASH8P
ENSG00000226312	0.479707	-3.29537	4.08052	6.45588e-05	0.00819255	1.53581	CFLAR-AS1
ENSG00000226756	0.163305	-3.36509	3.43061	0.000729466	0.0287023	-0.62433
ENSG00000227057	-0.540201	1.96264	-3.64952	0.000334102	0.0193416	0.0671055	WDR46
ENSG00000227288	0.212124	-3.45307	3.7306	0.000247864	0.0172086	0.332656	ARID3BP1
ENSG00000227827	-0.460261	-2.42169	-3.13612	0.00196605	0.049054	-1.49445	PKD1P2
ENSG00000227896	0.272244	-3.3953	5.2495	3.83024e-07	0.000393557	6.1839	WAPL-DT
ENSG00000227963	0.215079	-3.42163	3.96098	0.000103277	0.0104709	1.11449	RBM15-AS1
ENSG00000228079	0.154285	-3.34679	3.40204	0.00080551	0.0298553	-0.711782
ENSG00000228113	0.295371	-3.35594	3.44047	0.00070482	0.0280875	-0.594	NA
ENSG00000228340	0.455666	-2.90982	3.92933	0.000116752	0.0112621	1.00471	MIR646HG
ENSG00000228393	0.291257	-3.12632	3.19118	0.00164191	0.0440975	-1.33709	NA
ENSG00000228501	0.1145	-3.47581	3.42744	0.000737557	0.0287371	-0.634063	RPL15P18
ENSG00000228716	0.46484	-0.808128	3.51735	0.000537723	0.0250093	-0.354857	DHFR
ENSG00000228804	0.308174	-3.41617	4.46709	1.31562e-05	0.00358533	2.96933
ENSG00000229000	0.329935	-3.25581	4.69117	4.98451e-06	0.00191651	3.84839	SEPTIN7P8
ENSG00000229840	-0.243193	-3.34085	-3.34284	0.000987282	0.0335896	-0.890954	ISCA1P2
ENSG00000229944	0.170174	-3.23224	3.14911	0.00188465	0.0477064	-1.45755	EIF4EP2
ENSG00000230590	0.477109	0.529518	3.90995	0.000125813	0.0117601	0.937844	FTX
ENSG00000231389	-0.928427	1.63562	-3.60997	0.000385782	0.0213338	-0.0605974	HLA-DPA1
ENSG00000231409	0.240037	-3.39765	3.59672	0.000404704	0.0217835	-0.10308	RPL36AP8
ENSG00000231615	0.134853	-3.44496	3.88794	0.000136907	0.0123746	0.862273
ENSG00000231890	0.251858	-3.23999	3.25806	0.00131494	0.0396802	-1.14264	DARS1-AS1
ENSG00000232043	0.194306	-3.37677	3.20701	0.00155835	0.042781	-1.2914
ENSG00000232133	0.184198	-3.39476	3.28731	0.00119189	0.0377504	-1.05645	IMPDH1P10
ENSG00000232710	0.141845	-3.46778	4.04957	7.29844e-05	0.00885143	1.4257
ENSG00000233030	0.494685	-2.49068	3.49178	0.000588664	0.0259722	-0.434914
ENSG00000233175	0.41671	-3.36328	4.1355	5.18276e-05	0.00723736	1.73314	FMNL1-AS1
ENSG00000233276	-1.02803	7.24219	-4.33941	2.25137e-05	0.00476228	2.48408	GPX1
ENSG00000234068	-0.578011	-1.04734	-3.24773	0.00136113	0.0403203	-1.1729	PAGE2
ENSG00000234073	0.156298	-3.3217	3.34679	0.000974053	0.0333896	-0.879087	CBX3P10
ENSG00000234477	0.277257	-3.3549	3.47174	0.000631717	0.0268409	-0.4973
ENSG00000234484	0.399614	-3.32147	3.63108	0.000357323	0.0203176	0.00742581
ENSG00000234961	0.512457	-3.25551	4.92345	1.75751e-06	0.00105597	4.79544
ENSG00000235174	0.311943	-2.83892	3.41316	0.00077507	0.0293516	-0.67782	RPL39P3
ENSG00000235298	0.442512	-3.56402	3.80739	0.000185959	0.0146488	0.58878	HNRNPK-AS1
ENSG00000235903	0.731953	-2.98014	4.4648	1.32845e-05	0.00358533	2.96056	CPB2-AS1
ENSG00000236263	0.353163	-3.31415	4.15379	4.81521e-05	0.00704294	1.79927	NA
ENSG00000236859	0.411027	-2.86072	3.57288	0.000440994	0.0224147	-0.179227	NIFK-AS1
ENSG00000237036	0.657507	-2.44014	4.7552	3.75319e-06	0.00171235	4.10588	ZEB1-AS1
ENSG00000237135	0.343151	-3.15786	3.56324	0.000456527	0.0228141	-0.209905	DDX10P1
ENSG00000237447	0.130702	-3.36411	3.22403	0.00147286	0.0418739	-1.24202	CDC27P2
ENSG00000237668	0.305662	-3.47103	4.15803	4.73361e-05	0.00700869	1.81464	RPS15AP38
ENSG00000237711	0.237714	-3.22403	3.47608	0.000622141	0.02667	-0.483804	MTCO3P11
ENSG00000237803	0.611378	-1.64833	3.35579	0.00094452	0.0327163	-0.851998	PIRAT1
ENSG00000238243	-0.859802	6.87819	-3.52003	0.000532618	0.0249793	-0.346415	OR2W3
ENSG00000239392	0.216749	-3.33899	3.7715	0.000212809	0.0159291	0.468506
ENSG00000239911	-0.260244	-3.46503	-3.26115	0.00130139	0.0394204	-1.13356	PRKAG2-AS1
ENSG00000240864	-0.64236	-2.7512	-3.23473	0.00142141	0.0412183	-1.21087	IGKV1-16
ENSG00000242574	-0.860802	0.212691	-3.58008	0.000429726	0.0223155	-0.15628	HLA-DMB
ENSG00000242622	0.153869	-3.45632	3.76406	0.000218817	0.0160651	0.443688	GSK3B-DT
ENSG00000243466	-0.881842	-1.19431	-3.51781	0.000536833	0.0250093	-0.353391	IGKV1-5
ENSG00000244089	0.170452	-3.42293	3.8563	0.000154499	0.0134569	0.754244	HMGB1P30
ENSG00000244754	0.335445	2.60299	3.41476	0.000770785	0.0292471	-0.67293	N4BP2L2
ENSG00000245149	0.681053	-1.80836	3.70079	0.000276782	0.0181013	0.234438	RNF139-DT
ENSG00000245322	0.230772	-3.3711	3.45282	0.000675053	0.0275488	-0.555905	H2AZ1-DT
ENSG00000245748	0.309849	-3.43224	4.00585	8.66867e-05	0.00938469	1.27139
ENSG00000247400	0.512981	-2.88572	3.70349	0.000274037	0.0180494	0.243305	DNAJC3-DT
ENSG00000247853	0.531597	-3.01701	5.10406	7.62258e-07	0.000704078	5.55617
ENSG00000248791	0.152455	-3.42188	3.34787	0.000970469	0.0333862	-0.875845
ENSG00000249042	0.451346	-3.34765	5.75393	3.17802e-08	7.47569e-05	8.4606	FAM151B-DT
ENSG00000250069	0.24992	-3.14483	3.27571	0.00123934	0.0385653	-1.09071
ENSG00000250325	0.194623	-3.50517	3.86992	0.000146677	0.0130122	0.800662	IGBP1P4
ENSG00000253358	0.244063	-3.45453	3.77791	0.000207755	0.0156733	0.489929
ENSG00000255649	0.399232	-3.39987	6.01653	8.18901e-09	3.13836e-05	9.70394
ENSG00000255837	0.139458	-3.43996	3.51415	0.000543856	0.0251118	-0.364892	TAS2R20
ENSG00000255857	0.574578	-3.13704	4.29352	2.72323e-05	0.00527097	2.31246	PXN-AS1
ENSG00000257279	0.204657	-3.36049	3.56608	0.000451898	0.0227133	-0.200875
ENSG00000257550	0.223565	-3.45196	3.66557	0.00031506	0.0188662	0.119251
ENSG00000257599	0.415609	-2.90173	3.24953	0.00135296	0.0403203	-1.16763	OVCH1-AS1
ENSG00000257743	1.00863	-0.7839	4.33479	2.29507e-05	0.00476228	2.46673	MGAM2
ENSG00000258035	0.354152	-3.35252	5.00983	1.18182e-06	0.000916267	5.15664
ENSG00000258449	0.394075	-3.44035	4.15192	4.85162e-05	0.00704294	1.79249
ENSG00000258667	0.489615	-3.21133	4.35398	2.11879e-05	0.00466669	2.53885	HIF1A-AS3
ENSG00000258831	0.210583	-3.40826	3.25461	0.00133021	0.0399518	-1.15276	NA
ENSG00000258890	0.360704	0.129516	3.5729	0.000440964	0.0224147	-0.179166	CEP95
ENSG00000258920	0.241698	-3.23962	3.13261	0.00198864	0.049553	-1.50442	FOXN3-AS1
ENSG00000258976	0.158861	-3.45384	3.52693	0.000519724	0.0247121	-0.324728
ENSG00000259030	0.124972	-3.46869	3.30192	0.00113454	0.036294	-1.01315	FPGT-TNNI3K
ENSG00000259248	0.384801	-2.92241	3.70274	0.000274796	0.0180494	0.240844	USP3-AS1
ENSG00000259379	0.439397	-3.15385	3.66407	0.00031679	0.0188822	0.114383	MTND5P32
ENSG00000259595	0.307983	-3.33951	3.19902	0.00160002	0.0433656	-1.31449	CTDSPL2-DT
ENSG00000259668	0.268032	-3.39945	3.72129	0.000256581	0.0175375	0.301882
ENSG00000259671	0.417729	-3.29702	4.09149	6.18019e-05	0.00811675	1.57499	MTCYBP23
ENSG00000259678	0.18931	-3.46019	3.32308	0.00105601	0.035009	-0.950124
ENSG00000260278	0.324145	-3.37793	3.95484	0.00010577	0.0106672	1.09314	BMP2K-DT
ENSG00000260349	0.295972	-3.37715	4.13715	5.14861e-05	0.00723736	1.73908
ENSG00000260361	0.361583	-2.93785	3.31288	0.00109319	0.035476	-0.980533
ENSG00000260923	0.435461	-3.05377	4.66172	5.67393e-06	0.00209084	3.73089	NA
ENSG00000261324	0.578924	-1.72902	3.80549	0.000187295	0.0146488	0.582394
ENSG00000261654	0.460362	-3.26507	5.75399	3.17695e-08	7.47569e-05	8.46091
ENSG00000262112	0.299103	-3.31431	4.21014	3.83295e-05	0.00617201	2.00453
ENSG00000263826	0.308969	-3.34822	4.23786	3.42311e-05	0.00585657	2.10635
ENSG00000264235	0.482196	-3.02838	4.02679	7.98427e-05	0.00927113	1.34513	MYL12-AS1
ENSG00000264853	0.365149	-3.35283	4.27765	2.90742e-05	0.00535692	2.25347
ENSG00000265134	0.201068	-3.30711	3.69381	0.000284001	0.0181944	0.211534	MIR3190
ENSG00000265287	0.190612	-3.42309	4.49422	1.17192e-05	0.00340248	3.07394
ENSG00000265808	0.312048	2.0661	3.52913	0.000515662	0.0246412	-0.317781	SEC22B
ENSG00000266490	0.279429	-3.42357	3.44623	0.000690771	0.0278655	-0.576227	NA
ENSG00000266805	0.155395	-3.43304	3.24836	0.00135826	0.0403203	-1.17105
ENSG00000267165	0.407376	-3.44441	3.6817	0.000296951	0.0182964	0.171875	CHMP1B-AS1
ENSG00000267253	0.182317	-3.47923	3.40221	0.000805034	0.0298553	-0.711261	WHSC1L2P
ENSG00000267293	0.138113	-3.30276	3.3199	0.00106746	0.0351298	-0.959602
ENSG00000267898	0.313758	-3.17408	3.41784	0.000762581	0.0291311	-0.663494
ENSG00000268061	-0.566718	-0.998268	-3.31215	0.0010959	0.035476	-0.982714	NAPA-AS1
ENSG00000268170	0.590281	-2.72948	4.09668	6.05358e-05	0.00811179	1.59359
ENSG00000269821	0.440156	-2.34563	3.20872	0.00154952	0.042706	-1.28643	KCNQ1OT1
ENSG00000269967	0.161269	-3.43801	3.32757	0.00104001	0.0345984	-0.936706
ENSG00000270077	0.14588	-3.45801	3.77275	0.000211816	0.0159169	0.472675
ENSG00000270426	0.398021	-2.90925	3.69082	0.000287144	0.0181944	0.201743
ENSG00000271533	0.640977	-2.43117	4.47728	1.25974e-05	0.00349841	3.00859
ENSG00000271551	0.344706	-3.1685	3.26344	0.00129144	0.0394204	-1.12683
ENSG00000271821	0.138325	-3.49078	3.37166	0.000894476	0.0316235	-0.804076
ENSG00000272211	0.190905	-3.40284	3.26096	0.00130222	0.0394204	-1.13412
ENSG00000272219	0.115275	-3.50228	3.7025	0.000275045	0.0180494	0.240039
ENSG00000272398	0.729295	-0.56119	3.45219	0.000676541	0.0275488	-0.55785	CD24
ENSG00000272758	0.433852	-2.86829	3.46287	0.000651698	0.0272919	-0.52481	WDR5B-DT
ENSG00000272831	-0.611077	0.64467	-3.48952	0.000593375	0.0260786	-0.441961
ENSG00000272918	0.427995	-2.7549	3.42716	0.000738287	0.0287371	-0.634936
ENSG00000273013	0.104758	-3.50717	3.18112	0.00169718	0.0449106	-1.36604
ENSG00000273489	0.272266	-3.40465	3.46048	0.000657164	0.0274348	-0.532187
ENSG00000273747	0.15918	-3.46232	3.76894	0.000214858	0.0160199	0.459962
ENSG00000273797	0.162419	-3.41487	3.84166	0.000163344	0.0137693	0.704522
ENSG00000274173	1.10334	-2.13675	5.2456	3.9023e-07	0.000393557	6.16689	LINC02967
ENSG00000274629	0.238825	-3.47305	3.27592	0.00123847	0.0385653	-1.09009
ENSG00000275481	0.303755	-3.2754	3.94503	0.000109875	0.0109658	1.05905
ENSG00000275719	-0.627901	0.341397	-3.81868	0.000178202	0.014408	0.626804
ENSG00000276566	-0.569231	-3.0682	-3.34375	0.000984221	0.0335581	-0.888222	IGKV1D-13
ENSG00000277130	0.223626	-3.37186	3.5846	0.000422794	0.0220752	-0.141862
ENSG00000278949	0.360167	-2.76088	3.17931	0.00170729	0.0449305	-1.37123
ENSG00000279172	0.176608	-3.36544	3.69041	0.000287579	0.0181944	0.200398
ENSG00000279203	0.258438	-3.19343	3.43745	0.00071227	0.0281994	-0.60328
ENSG00000279265	0.399731	-2.99732	3.74584	0.000234206	0.0164995	0.383132
ENSG00000279296	0.569725	-3.21682	3.36205	0.000924474	0.0324446	-0.833117	PRAL
ENSG00000279348	0.274934	-3.21283	3.17361	0.00173955	0.045398	-1.38758
ENSG00000279394	0.198814	-3.34502	3.16695	0.00177794	0.0458532	-1.40666
ENSG00000279433	0.314941	-3.20447	3.277	0.00123397	0.0385653	-1.0869
ENSG00000279570	0.216012	-3.41499	3.17385	0.00173817	0.045398	-1.38689
ENSG00000279598	0.254819	-3.31243	3.40848	0.000787759	0.0296563	-0.692138
ENSG00000279649	0.20983	-3.41691	3.44346	0.000697486	0.0280193	-0.584767
ENSG00000279977	0.216373	-3.54567	3.98773	9.30561e-05	0.00979748	1.20785
ENSG00000280064	0.387694	-3.28963	3.3378	0.00100439	0.0338245	-0.906065
ENSG00000280205	0.231013	-3.43525	3.62649	0.000363344	0.0204777	-0.00741196
ENSG00000280347	0.536672	-1.64728	3.99113	9.18306e-05	0.00979748	1.21973
ENSG00000280367	0.475181	-3.26708	4.7678	3.54837e-06	0.00169985	4.15684
ENSG00000280385	0.227995	-3.41008	3.98813	9.29126e-05	0.00979748	1.20923
ENSG00000280387	0.407494	-2.63921	3.20116	0.00158876	0.0433656	-1.30831
ENSG00000280832	0.59313	-1.88986	3.27328	0.0012495	0.0386971	-1.09787	GSEC
ENSG00000281026	0.566634	-1.95931	3.69106	0.000286899	0.0181944	0.202502	N4BP2L2-IT2
ENSG00000281501	-0.696817	-0.162672	-3.27373	0.00124762	0.0386971	-1.09655	SEPSECS-AS1
ENSG00000281691	0.186635	-3.44322	3.60101	0.000398482	0.0216923	-0.0893348	RBM5-AS1
ENSG00000283064	0.347625	-3.00703	4.18168	4.30223e-05	0.00670239	1.90058	H2BC6-AS1
ENSG00000283646	0.407884	-2.95982	4.2949	2.70778e-05	0.00527097	2.31759	LINC02009
ENSG00000284024	0.500391	-1.77221	3.37085	0.000896965	0.0316531	-0.806524	MSANTD7
ENSG00000284946	0.466263	-2.88298	4.48996	1.19344e-05	0.00341322	3.05749
ENSG00000285444	0.474163	-2.68143	3.45193	0.000677146	0.0275488	-0.558639
ENSG00000285612	0.317643	-3.4447	3.40015	0.000810799	0.0298779	-0.71755
ENSG00000285830	0.206467	-3.46698	3.96173	0.000102978	0.0104709	1.1171
ENSG00000285979	0.299234	-3.43618	4.1821	4.29495e-05	0.00670239	1.90211
ENSG00000288612	0.475566	-2.39546	3.37383	0.000887839	0.0314469	-0.797518
ENSG00000288670	0.333034	-2.85024	3.24058	0.00139397	0.0408334	-1.1938
ENSG00000289038	-0.632799	1.42911	-3.5505	0.000477826	0.0234772	-0.250304
ENSG00000289740	0.488609	-2.8554	3.89855	0.00013145	0.0119377	0.898641	TALAM1
ENSG00000289788	0.232457	-3.46579	3.75553	0.000225896	0.016401	0.415317
ENSG00000290791	0.577507	-1.43557	3.24631	0.00136761	0.0403793	-1.17707
ENSG00000290871	0.385158	-2.73616	3.24451	0.00137582	0.0404348	-1.18231
ENSG00000290937	0.691387	-0.391145	3.52132	0.000530191	0.024962	-0.342374
ENSG00000291005	0.210874	-3.29621	3.18495	0.00167592	0.0446028	-1.35502
ENSG00000291131	0.223355	-3.17679	3.29339	0.0011677	0.0371068	-1.03845

## Sheet: TableS6
ensembl_gene_id	logFC	AveExpr	t	P.Value	adj.P.Val	B	hgnc_symbol
ENSG00000003393	0.596772	0.277357	3.76222	0.000234619	0.0214971	0.402067	ALS2
ENSG00000004478	0.969486	0.887625	4.04205	8.15418e-05	0.0135493	1.33915	FKBP4
ENSG00000005206	-0.502086	0.168263	-3.66156	0.000338483	0.025686	0.078604	SPPL2B
ENSG00000005483	0.499182	3.20604	3.56458	0.000478507	0.0314456	-0.2261	KMT2E
ENSG00000005812	0.492144	2.36718	3.98807	0.000100409	0.0149795	1.15414	FBXL3
ENSG00000007944	0.706403	3.36394	3.83497	0.000179203	0.0180845	0.640397	MYLIP
ENSG00000008382	-1.06059	2.40432	-4.56745	9.69838e-06	0.00613974	3.24192	MPND
ENSG00000008869	0.462112	1.57223	3.74834	0.000246882	0.0219293	0.357054	HEATR5B
ENSG00000010244	0.330134	2.79928	3.51847	0.000562762	0.0343267	-0.368546	ZNF207
ENSG00000011028	-1.00614	5.49493	-3.39904	0.000850325	0.0421337	-0.730125	MRC2
ENSG00000011201	0.225694	-3.4678	4.51282	1.22052e-05	0.00658891	3.0357	ANOS1
ENSG00000011258	0.386205	0.48628	3.37825	0.000912699	0.0436533	-0.791991	MBTD1
ENSG00000012061	-0.80535	3.04086	-4.56319	9.87454e-06	0.00613974	3.22577	ERCC1
ENSG00000023191	-0.615619	1.29655	-3.42516	0.000777635	0.0399704	-0.651966	RNH1
ENSG00000026508	0.45246	4.60856	4.76603	4.13818e-06	0.00569739	4.00714	CD44
ENSG00000028528	0.390842	2.37938	3.438	0.000744062	0.0386571	-0.613339	SNX1
ENSG00000032219	0.471502	2.62478	3.61598	0.000398636	0.0283008	-0.0654728	ARID4A
ENSG00000033030	0.647014	0.863743	4.48921	1.34719e-05	0.00658891	2.94718	ZCCHC8
ENSG00000048649	0.533794	1.09764	4.41381	1.84225e-05	0.00755517	2.66682	RSF1
ENSG00000054148	-0.648623	-0.653468	-3.48316	0.000636511	0.0360125	-0.476567	PHPT1
ENSG00000064201	-0.558079	1.99143	-3.78297	0.000217345	0.0205359	0.469668	TSPAN32
ENSG00000065618	0.636147	-2.91216	4.33372	2.55813e-05	0.00986157	2.37309	COL17A1
ENSG00000066455	0.522265	0.489803	3.67682	0.000320344	0.0248977	0.127159	GOLGA5
ENSG00000066654	0.686771	1.31924	3.86953	0.000157463	0.017321	0.754941	THUMPD1
ENSG00000067840	-0.959717	-1.72838	-3.84111	0.000175144	0.0178619	0.660681	PDZD4
ENSG00000070269	0.693657	-1.10045	3.80183	0.000202696	0.0194376	0.531383	TMEM260
ENSG00000070371	0.671927	-1.67455	3.46795	0.000670995	0.0369648	-0.52281	CLTCL1
ENSG00000071189	0.39656	1.77452	3.402	0.000841774	0.0418175	-0.72129	SNX13
ENSG00000072506	-0.662494	0.482489	-3.75883	0.000237556	0.0214971	0.391075	HSD17B10
ENSG00000075292	0.449975	2.39525	4.18991	4.56346e-05	0.0114235	1.85616	ZNF638
ENSG00000075651	0.806156	-1.68504	4.54133	1.08276e-05	0.0062557	3.14311	PLD1
ENSG00000080824	1.03425	5.13539	5.6453	7.16996e-08	0.000345503	7.67043	HSP90AA1
ENSG00000080986	0.623941	-1.33491	3.50996	0.000579762	0.0344904	-0.394662	NDC80
ENSG00000081019	0.582483	0.085816	3.36318	0.000960531	0.0449375	-0.836605	RSBN1
ENSG00000084207	-0.763137	1.50268	-3.98843	0.000100272	0.0149795	1.15535	GSTP1
ENSG00000085224	0.349813	2.26874	3.46209	0.000684734	0.0373461	-0.540569	ATRX
ENSG00000085832	0.414919	1.84817	4.06304	7.51592e-05	0.0134206	1.41166	EPS15
ENSG00000086548	0.878986	-1.8337	3.49232	0.000616543	0.0354742	-0.44862	CEACAM6
ENSG00000086666	0.524976	2.46768	4.01415	9.08255e-05	0.0143497	1.24328	ZFAND6
ENSG00000090266	-0.554146	0.548861	-3.57213	0.00046589	0.031189	-0.202613	NDUFB2
ENSG00000091140	0.404691	0.964786	3.71015	0.000283858	0.0231441	0.233826	DLD
ENSG00000091513	0.410875	-3.36848	3.34043	0.00103724	0.047489	-0.90367	TF
ENSG00000096006	0.893522	-1.11274	3.40899	0.000821922	0.0412566	-0.700419	CRISP3
ENSG00000096063	0.805781	1.74883	4.1318	5.7429e-05	0.0119169	1.65123	SRPK1
ENSG00000096968	0.447485	2.23373	3.76245	0.000234419	0.0214971	0.402821	JAK2
ENSG00000099889	-0.728502	0.563663	-3.45617	0.000698894	0.0376249	-0.5585	ARVCF
ENSG00000099917	-0.424184	3.56322	-3.54065	0.000520622	0.0324845	-0.300211	MED15
ENSG00000100239	-0.385905	2.48411	-3.56009	0.000486163	0.0314456	-0.24005	PPP6R2
ENSG00000100504	0.83419	3.53002	3.61177	0.000404675	0.0283008	-0.0787055	PYGL
ENSG00000100519	0.410464	0.56035	3.41073	0.000817045	0.0412266	-0.695215	PSMC6
ENSG00000100523	0.609916	0.710732	3.73456	0.000259667	0.0223254	0.312459	DDHD1
ENSG00000100578	0.478065	0.629588	3.42371	0.000781525	0.0400636	-0.656332	KIAA0586
ENSG00000100983	-0.553454	0.618406	-3.4961	0.000608488	0.0352893	-0.437086	GSS
ENSG00000101003	0.439069	-3.15027	3.85776	0.000164567	0.0175636	0.715845	GINS1
ENSG00000101199	-0.436406	2.0352	-3.85886	0.000163893	0.0175636	0.719481	ARFGAP1
ENSG00000101343	0.377028	1.61964	3.48542	0.000631537	0.0359082	-0.469688	CRNKL1
ENSG00000101425	1.04462	-0.495323	3.80675	0.000199034	0.0192783	0.54751	BPI
ENSG00000101439	-0.650099	2.75665	-4.2755	3.23903e-05	0.0102348	2.16216	CST3
ENSG00000101558	0.454787	2.71446	3.92255	0.000128917	0.0160059	0.932275	VAPA
ENSG00000101972	0.423815	4.62497	3.51033	0.000579022	0.0344904	-0.393543	STAG2
ENSG00000102030	-0.640235	0.910293	-3.82846	0.000183605	0.0182422	0.618915	NAA10
ENSG00000102081	0.385301	1.65128	3.48703	0.00062801	0.0358133	-0.464779	FMR1
ENSG00000102837	1.33727	-1.32511	4.42547	1.75559e-05	0.00735629	2.70997	OLFM4
ENSG00000103145	-0.956288	1.4631	-3.74545	0.000249517	0.0219382	0.347674	HCFC1R1
ENSG00000103540	0.564784	0.254821	3.38134	0.000903177	0.0434983	-0.782828	CCP110
ENSG00000104517	0.424672	2.89334	3.77309	0.000225409	0.0211488	0.437463	UBR5
ENSG00000104731	-0.605396	0.518266	-3.72538	0.000268524	0.0226017	0.282844	KLHDC4
ENSG00000104907	-0.671164	-1.16818	-3.48289	0.000637108	0.0360125	-0.47739	TRMT1
ENSG00000104969	-0.475119	1.44154	-3.84615	0.000171874	0.017692	0.677369	SGTA
ENSG00000105401	-0.509949	3.56234	-3.40629	0.000829553	0.0415315	-0.708501	CDC37
ENSG00000105612	-0.708358	4.36892	-3.75973	0.00023677	0.0214971	0.394005	DNASE2
ENSG00000105877	0.226878	-3.46008	4.07759	7.10192e-05	0.0129141	1.46208	DNAH11
ENSG00000105879	0.510033	0.716075	3.73552	0.000258753	0.0223254	0.315573	CBLL1
ENSG00000106772	0.79859	-2.39597	3.97712	0.000104713	0.0151093	1.11686	PRUNE2
ENSG00000106780	0.500561	5.24164	3.49018	0.000621165	0.0355281	-0.455169	MEGF9
ENSG00000108306	0.581944	2.16816	4.09078	6.74559e-05	0.0128667	1.5079	FBXL20
ENSG00000108389	0.511297	2.21967	3.56248	0.000482077	0.0314456	-0.232632	MTMR4
ENSG00000108510	0.519033	3.09304	3.88494	0.000148601	0.0170493	0.806274	MED13
ENSG00000108622	-0.574166	0.756935	-4.01907	8.91185e-05	0.0141964	1.26015	ICAM2
ENSG00000108799	0.477811	2.68142	3.96027	0.000111683	0.0152673	1.05963	EZH1
ENSG00000108984	0.807556	-0.667925	3.53502	0.000531027	0.0329501	-0.317589	MAP2K6
ENSG00000109270	0.46491	1.63242	3.7838	0.000216677	0.0205359	0.472393	LAMTOR3
ENSG00000109381	0.541463	1.55766	3.4986	0.000603215	0.0352893	-0.429453	ELF2
ENSG00000109458	0.44188	1.72351	3.49638	0.000607896	0.0352893	-0.436233	GAB1
ENSG00000109846	0.368061	-3.35242	4.06028	7.59699e-05	0.0134206	1.40212	CRYAB
ENSG00000109971	0.581447	3.47986	3.96221	0.00011086	0.0152631	1.0662	HSPA8
ENSG00000110172	0.685205	0.34636	4.14417	5.46984e-05	0.0119169	1.69464	CHORDC1
ENSG00000110321	0.4033	5.47965	3.83049	0.000182222	0.0182192	0.625608	EIF4G2
ENSG00000110422	0.390127	3.64428	3.34926	0.00100681	0.0465377	-0.877682	HIPK3
ENSG00000111011	0.500363	1.94523	4.08555	6.88492e-05	0.0128667	1.4897	RSRC2
ENSG00000111247	0.428429	-3.1281	3.35255	0.000995699	0.046246	-0.867997	RAD51AP1
ENSG00000111837	0.912104	-0.813726	3.81429	0.000193541	0.0190331	0.572273	MAK
ENSG00000112053	1.02619	-1.08939	3.71842	0.000275433	0.0226879	0.260416	SLC26A8
ENSG00000112062	0.777617	2.82104	4.59254	8.7209e-06	0.00613974	3.33726	MAPK14
ENSG00000112851	0.401837	3.52245	3.46221	0.000684459	0.0373461	-0.540218	ERBIN
ENSG00000112983	0.691575	2.25992	4.25779	3.47855e-05	0.010553	2.09844	BRD8
ENSG00000113163	0.423554	1.82335	3.49074	0.000619952	0.0355281	-0.453455	CERT1
ENSG00000113240	0.490096	1.33823	4.01159	9.17261e-05	0.0143742	1.23451	CLK4
ENSG00000113810	0.465725	1.21577	3.65679	0.00034436	0.025827	0.0634337	SMC4
ENSG00000114127	0.503011	3.36477	3.47528	0.000654152	0.0366534	-0.500532	XRN1
ENSG00000114439	0.541067	0.92154	3.36516	0.000954128	0.0448849	-0.830764	BBX
ENSG00000114779	-0.754706	2.48797	-3.37558	0.000921008	0.0438367	-0.799908	ABHD14B
ENSG00000114933	0.529501	0.181289	3.52261	0.000554669	0.0341573	-0.355832	INO80D
ENSG00000115020	0.407677	2.62957	3.55435	0.000496112	0.0317548	-0.25785	PIKFYVE
ENSG00000115159	0.648998	-0.495476	3.45612	0.000699021	0.0376249	-0.558659	GPD2
ENSG00000115286	-0.768993	2.2633	-3.56084	0.000484867	0.0314456	-0.237704	NDUFS7
ENSG00000115421	0.611284	0.284381	3.73357	0.000260608	0.0223254	0.309264	PAPOLG
ENSG00000115548	0.425453	3.44837	3.3327	0.00106459	0.0482824	-0.926372	KDM3A
ENSG00000115604	0.873197	-0.370162	3.55353	0.000497534	0.0317548	-0.260365	IL18R1
ENSG00000116161	1.0648	0.842202	6.12546	6.55051e-09	0.000126261	9.84101	CACYBP
ENSG00000116266	0.450194	1.81593	3.7308	0.000263256	0.0223535	0.300339	STXBP3
ENSG00000116586	-0.533988	0.723348	-4.1689	4.96021e-05	0.0116699	1.78182	LAMTOR2
ENSG00000116752	0.444253	-0.41726	3.43828	0.000743366	0.0386571	-0.612521	BCAS2
ENSG00000116977	0.430176	2.88717	3.79244	0.00020987	0.020026	0.500616	LGALS8
ENSG00000117115	0.904579	3.06384	3.31528	0.00112868	0.0495563	-0.977341	PADI2
ENSG00000117139	0.597354	2.1096	4.49325	1.32466e-05	0.00658891	2.9623	KDM5B
ENSG00000117475	0.622094	-0.0846641	4.2766	3.22467e-05	0.0102348	2.16613	BLZF1
ENSG00000117859	0.584459	1.10863	3.87355	0.000155104	0.017321	0.768317	OSBPL9
ENSG00000118113	1.26209	-0.562027	3.64299	0.000361876	0.0267247	0.0197204	MMP8
ENSG00000120694	1.11251	1.59576	4.68635	5.84157e-06	0.00613974	3.69717	HSPH1
ENSG00000120733	0.469722	3.84475	3.627	0.000383225	0.0280178	-0.0307625	KDM3B
ENSG00000121749	0.504019	2.31231	3.51989	0.000559967	0.0342647	-0.364177	TBC1D15
ENSG00000121931	0.554887	-0.188013	3.6788	0.000318057	0.0248829	0.133476	LRIF1
ENSG00000121957	0.670853	-0.380134	3.6946	0.000300355	0.0241223	0.18398	GPSM2
ENSG00000122008	0.606453	-0.752211	3.54439	0.000513825	0.0323558	-0.288669	POLK
ENSG00000122257	0.491676	2.03498	3.65778	0.00034313	0.025827	0.0665868	RBBP6
ENSG00000122566	0.266364	4.65988	3.54058	0.000520764	0.0324845	-0.300451	HNRNPA2B1
ENSG00000122641	0.310168	-3.2852	3.5547	0.00049549	0.0317548	-0.256749	INHBA
ENSG00000123119	0.223598	-3.48254	3.99347	9.83485e-05	0.0149795	1.17256	NECAB1
ENSG00000123636	0.688765	2.59183	3.98647	0.000101029	0.0149795	1.14867	BAZ2B
ENSG00000123643	0.423318	2.54677	3.5926	0.000433271	0.0296145	-0.138782	SLC36A1
ENSG00000124215	0.493472	-2.931	3.38076	0.000904945	0.0434983	-0.784537	CDH26
ENSG00000124253	0.416884	-3.31969	4.22296	4.00007e-05	0.0107085	1.97373	PCK1
ENSG00000124469	1.09708	-0.934607	3.83811	0.000177114	0.0179677	0.650779	CEACAM8
ENSG00000125503	-0.477128	2.95812	-4.44031	1.65104e-05	0.00707196	2.76495	PPP1R12C
ENSG00000125520	-0.657694	0.673526	-3.83018	0.000182428	0.0182192	0.624607	SLC2A4RG
ENSG00000126461	-0.400792	1.65293	-3.35761	0.000978808	0.0455713	-0.853062	SCAF1
ENSG00000126524	0.519832	1.08069	3.44402	0.000728807	0.038576	-0.595203	SBDS
ENSG00000127914	0.543836	3.11372	3.46913	0.000668249	0.0369648	-0.519217	AKAP9
ENSG00000127946	0.928726	1.66622	3.32446	0.00109445	0.0483843	-0.950496	HIP1
ENSG00000129048	0.149712	-3.47417	3.5208	0.000558181	0.0342642	-0.361373	ACKR4
ENSG00000130779	0.527708	2.47343	4.24862	3.60917e-05	0.010553	2.06553	CLIP1
ENSG00000131375	0.394395	0.598431	3.3381	0.0010454	0.0476266	-0.910502	CAPN7
ENSG00000131747	0.814883	-0.550558	4.17463	4.84897e-05	0.0116699	1.80204	TOP2A
ENSG00000132002	0.957444	3.32961	5.23773	4.9663e-07	0.00145814	5.91902	DNAJB1
ENSG00000132153	-0.443953	0.375052	-3.38522	0.000891342	0.0432327	-0.771303	DHX30
ENSG00000132950	0.491693	-0.787939	3.39721	0.000855661	0.0422894	-0.735595	ZMYM5
ENSG00000132952	0.640165	0.660976	3.54851	0.000506431	0.032216	-0.275937	USPL1
ENSG00000133104	0.540255	0.959104	3.97924	0.000103868	0.0151093	1.12405	SPART
ENSG00000133424	-0.430807	-3.34281	-3.33792	0.00104606	0.0476266	-0.911052	LARGE1
ENSG00000134255	0.474663	0.25929	3.38739	0.00088477	0.0432327	-0.764835	CEPT1
ENSG00000135535	0.38294	3.00454	3.64679	0.000356972	0.026464	0.0317388	CD164
ENSG00000135636	0.598351	4.82649	3.68406	0.000312062	0.0246516	0.150256	DYSF
ENSG00000135679	0.381969	2.27541	3.33746	0.00104766	0.0476266	-0.912389	MDM2
ENSG00000135837	0.521031	1.77023	4.47973	1.40153e-05	0.00658891	2.91174	CEP350
ENSG00000135870	0.483449	2.40621	3.59732	0.000426059	0.0292252	-0.124017	RC3H1
ENSG00000136636	0.592755	-2.15006	3.5992	0.000423211	0.0291578	-0.118117	KCTD3
ENSG00000136718	-0.448559	-0.0790238	-3.38477	0.00089269	0.0432327	-0.772623	IMP4
ENSG00000136731	0.376262	2.80079	3.38589	0.000889299	0.0432327	-0.769297	UGGT1
ENSG00000136982	0.30111	-3.467	3.53105	0.000538494	0.0332675	-0.329851	DSCC1
ENSG00000137575	0.479117	5.5166	3.50766	0.000584437	0.0345553	-0.401709	SDCBP
ENSG00000138081	0.420266	2.61156	4.60401	8.30624e-06	0.00613974	3.38099	FBXO11
ENSG00000138772	1.00545	1.26964	3.8772	0.000152992	0.017321	0.780467	ANXA3
ENSG00000139218	0.352071	3.39936	3.44113	0.000736091	0.0386143	-0.60391	SCAF11
ENSG00000139496	0.501028	1.3067	3.89092	0.000145293	0.0168706	0.826229	NUP58
ENSG00000140563	0.808572	2.20866	3.73151	0.000262582	0.0223535	0.3026	MCTP2
ENSG00000140688	-0.69027	3.24861	-3.32582	0.00108946	0.0483843	-0.946508	RUSF1
ENSG00000141293	-0.691227	-1.12943	-3.81008	0.000196594	0.0192352	0.558424	SKAP1
ENSG00000141367	0.502581	4.10467	4.27068	3.30267e-05	0.0102676	2.14478	CLTC
ENSG00000142327	-0.574291	4.88746	-3.46117	0.000686929	0.0373461	-0.543374	RNPEPL1
ENSG00000142330	-0.575198	0.218484	-3.95177	0.000115364	0.0154027	1.03085	CAPN10
ENSG00000143190	0.64701	0.0716505	4.11585	6.11456e-05	0.0121503	1.59536	POU2F1
ENSG00000143198	0.480489	0.0179789	3.33108	0.00107038	0.0483174	-0.931099	MGST3
ENSG00000143546	0.788274	6.72267	3.56417	0.000479198	0.0314456	-0.227368	S100A8
ENSG00000143622	0.457436	2.65699	3.49602	0.00060866	0.0352893	-0.437334	RIT1
ENSG00000143771	0.707489	-1.16479	3.72056	0.000273287	0.0226774	0.267323	CNIH4
ENSG00000143970	0.429888	1.21796	3.34962	0.00100558	0.0465377	-0.876616	ASXL2
ENSG00000144048	0.635889	-0.444635	3.65319	0.000348846	0.0259614	0.0520271	DUSP11
ENSG00000144233	0.575186	0.896209	3.43527	0.000751098	0.0388135	-0.621579	AMMECR1L
ENSG00000144445	0.577663	-0.272515	3.84509	0.00017256	0.017692	0.673841	KANSL1L
ENSG00000144591	-0.527366	-0.27358	-3.62191	0.000390278	0.0282805	-0.0468197	GMPPA
ENSG00000144741	-0.610676	-0.995679	-3.36497	0.000954751	0.0448849	-0.831334	SLC25A26
ENSG00000145780	0.632664	1.64425	4.14171	5.5232e-05	0.0119169	1.68599	FEM1C
ENSG00000146085	0.718268	-0.0156153	4.73697	4.69462e-06	0.00603258	3.89367	MMUT
ENSG00000147050	0.618628	2.90095	4.28077	3.17086e-05	0.0102348	2.18117	KDM6A
ENSG00000147162	0.451304	4.4952	3.54355	0.000515343	0.0323558	-0.291261	OGT
ENSG00000148634	0.524939	0.875343	3.91838	0.000130969	0.0160792	0.918267	HERC4
ENSG00000149257	0.768992	-2.59897	4.25092	3.5759e-05	0.010553	2.0738	SERPINH1
ENSG00000151553	0.69853	1.60344	5.22387	5.29545e-07	0.00145814	5.86104	FHIP2A
ENSG00000151929	1.19528	-1.969	4.60601	8.2361e-06	0.00613974	3.38861	BAG3
ENSG00000152082	-1.26763	4.01534	-4.03126	8.50187e-05	0.0138065	1.30202	MZT2B
ENSG00000152256	0.529439	0.699143	3.41154	0.000814776	0.04122	-0.692782	PDK1
ENSG00000152443	0.50787	1.44006	3.62577	0.000384923	0.0280178	-0.0346559	ZNF776
ENSG00000152463	0.431032	-3.07055	3.61217	0.000404089	0.0283008	-0.0774296	OLAH
ENSG00000152520	0.47536	2.58576	4.12256	5.9556e-05	0.0119577	1.61883	PAN3
ENSG00000153721	0.330316	-3.39605	3.95502	0.000113945	0.0154027	1.04183	CNKSR3
ENSG00000153975	0.624288	-1.12736	3.54506	0.000512614	0.0323558	-0.286596	ZUP1
ENSG00000154153	0.725165	-2.33913	3.5088	0.000582113	0.0345238	-0.398214	RETREG1
ENSG00000154710	0.434639	-3.0818	3.32494	0.00109269	0.0483843	-0.949089	RABGEF1
ENSG00000156313	0.514912	1.09399	3.9444	0.000118646	0.0155637	1.00594	RPGR
ENSG00000156976	0.480066	3.38201	4.15796	5.17988e-05	0.011886	1.74319	EIF4A2
ENSG00000157106	0.46729	2.85694	3.86836	0.000158158	0.017321	0.751038	SMG1
ENSG00000157107	0.657417	1.96837	4.38275	2.09346e-05	0.00840654	2.5524	FCHO2
ENSG00000157152	0.417892	-3.20698	4.2373	3.77684e-05	0.0107057	2.02499	SYN2
ENSG00000157800	1.00099	-0.184793	4.82043	3.26289e-06	0.00494993	4.22098	SLC37A3
ENSG00000158290	0.39848	1.99637	3.8611	0.000162524	0.0175636	0.726911	CUL4B
ENSG00000158615	0.45948	3.54632	3.46768	0.000671609	0.0369648	-0.523611	PPP1R15B
ENSG00000159082	0.454879	1.39594	3.39377	0.000865745	0.0426784	-0.745836	SYNJ1
ENSG00000159140	0.45217	4.53265	3.97631	0.00010504	0.0151093	1.11409	SON
ENSG00000159147	0.572926	-2.52441	3.6781	0.000318862	0.0248829	0.131245	DONSON
ENSG00000159409	-0.928266	-0.230787	-3.61471	0.000400451	0.0283008	-0.0694701	CELF3
ENSG00000159873	0.695335	1.93096	3.90165	0.000139528	0.0166012	0.862125	CCDC117
ENSG00000160606	0.163778	-3.51796	3.93084	0.000124925	0.0158416	0.960182	TLCD1
ENSG00000160710	0.50834	5.90166	3.44069	0.000737227	0.0386143	-0.60526	ADAR
ENSG00000161813	0.781226	-1.26501	4.19708	4.43513e-05	0.0113626	1.88161	LARP4
ENSG00000162144	-0.458872	2.12826	-3.51704	0.000565591	0.0343799	-0.372947	CYB561A3
ENSG00000162444	0.786695	-0.276661	3.59897	0.000423564	0.0291578	-0.118849	RBP7
ENSG00000162819	0.523382	2.24921	3.95308	0.000114788	0.0154027	1.03529	BROX
ENSG00000163221	0.930916	2.09112	3.76049	0.000236109	0.0214971	0.396474	S100A12
ENSG00000163235	1.01292	0.228925	4.15455	5.25004e-05	0.0119052	1.73119	TGFA
ENSG00000163531	0.334321	-3.34868	4.53683	1.10347e-05	0.0062557	3.12611	NFASC
ENSG00000163602	0.530985	2.9613	4.48521	1.36986e-05	0.00658891	2.93223	RYBP
ENSG00000163659	0.744497	0.265541	4.20057	4.37397e-05	0.0113626	1.89399	TIPARP
ENSG00000163681	0.510046	1.39895	3.98841	0.000100277	0.0149795	1.15531	SLMAP
ENSG00000163798	0.494047	0.0461802	3.66638	0.00033265	0.0253895	0.0939244	SLC4A1AP
ENSG00000163959	0.368319	-3.36631	3.49325	0.000614563	0.0354662	-0.445798	SLC51A
ENSG00000163960	0.641074	2.25427	4.29287	3.01958e-05	0.0102109	2.22484	UBXN7
ENSG00000164070	0.332244	-3.38922	4.03059	8.52383e-05	0.0138065	1.29973	HSPA4L
ENSG00000164104	0.54704	3.03276	4.6389	7.15911e-06	0.00613974	3.51445	HMGB2
ENSG00000164117	0.623398	-0.946464	3.7168	0.000277066	0.0227253	0.255201	FBXO8
ENSG00000164190	0.541943	3.46233	3.9651	0.000109642	0.0152153	1.07601	NIPBL
ENSG00000164463	0.623573	3.04923	4.08342	6.94237e-05	0.0128667	1.48231	CREBRF
ENSG00000164754	0.598308	3.84807	4.28474	3.12049e-05	0.0102348	2.19547	RAD21
ENSG00000164896	-0.707202	1.25812	-4.3045	2.88061e-05	0.0101496	2.26695	FASTK
ENSG00000164930	0.312423	-3.48105	3.85534	0.000166071	0.017588	0.707789	FZD6
ENSG00000164944	0.395454	1.13946	3.32617	0.00108817	0.0483843	-0.945479	VIRMA
ENSG00000165312	0.534036	0.183851	3.56026	0.000485869	0.0314456	-0.239519	OTUD1
ENSG00000165572	0.553478	-2.85524	3.51309	0.000573446	0.0344904	-0.385051	KBTBD6
ENSG00000165704	0.529361	-1.48708	3.4033	0.000838062	0.0417407	-0.717425	HPRT1
ENSG00000165813	0.631625	1.8977	4.64347	7.0207e-06	0.00613974	3.53198	CCDC186
ENSG00000166140	-0.488543	-0.0485742	-3.61138	0.000405241	0.0283008	-0.0799348	ZFYVE19
ENSG00000166483	0.616175	-1.59131	3.34064	0.00103651	0.047489	-0.903049	WEE1
ENSG00000167083	-0.64776	-0.890311	-3.99542	9.76153e-05	0.0149795	1.17921	GNGT2
ENSG00000167685	-0.651109	-0.666172	-3.41204	0.000813402	0.04122	-0.691306	ZNF444
ENSG00000168439	0.628204	0.909735	4.12313	5.94233e-05	0.0119577	1.62082	STIP1
ENSG00000169432	0.872863	-2.41971	4.50091	1.28288e-05	0.00658891	2.99103	SCN9A
ENSG00000169504	0.650918	0.605513	3.60659	0.000412224	0.0285813	-0.0949707	CLIC4
ENSG00000169905	0.456204	2.23014	3.84914	0.000169966	0.017692	0.687254	TOR1AIP2
ENSG00000169976	-0.48528	2.20372	-3.47208	0.000661459	0.0368486	-0.510267	SF3B5
ENSG00000170236	0.350136	-3.43815	3.9649	0.000109724	0.0152153	1.07535	USP50
ENSG00000170312	0.719844	-2.41171	4.1315	5.74978e-05	0.0119169	1.65016	CDK1
ENSG00000170340	0.560268	0.246641	3.38639	0.000887798	0.0432327	-0.76782	B3GNT2
ENSG00000170385	0.803588	1.36995	4.13797	5.60519e-05	0.0119169	1.67285	SLC30A1
ENSG00000170471	0.473414	1.78181	3.98441	0.00010183	0.014983	1.14166	RALGAPB
ENSG00000170836	0.524761	0.481966	3.43918	0.000741048	0.0386571	-0.609786	PPM1D
ENSG00000170852	0.524736	2.21196	4.18656	4.62465e-05	0.0114282	1.84428	KBTBD2
ENSG00000171681	0.51747	3.04637	4.02049	8.8633e-05	0.0141964	1.265	ATF7IP
ENSG00000171988	0.563612	4.83238	3.34796	0.00101126	0.0466315	-0.881529	JMJD1C
ENSG00000172466	0.416269	2.83403	3.71972	0.000274129	0.0226774	0.264606	ZNF24
ENSG00000172799	0.178138	-3.36802	4.08461	6.91018e-05	0.0128667	1.48644	ZBTB8OSP2
ENSG00000172845	0.413491	3.2962	3.74967	0.000245686	0.0219241	0.361344	SP3
ENSG00000172922	-0.708436	1.77368	-3.81605	0.00019228	0.0190062	0.578055	RNASEH2C
ENSG00000173230	0.508438	2.76749	4.12417	5.91797e-05	0.0119577	1.62447	GOLGB1
ENSG00000173894	0.341242	-3.4678	3.76376	0.000233294	0.0214971	0.407073	CBX2
ENSG00000175634	-0.611562	3.70498	-3.36165	0.000965518	0.0450614	-0.841127	RPS6KB2
ENSG00000176248	-0.597685	2.4278	-3.88549	0.000148295	0.0170493	0.808098	ANAPC2
ENSG00000177225	-0.507223	-0.527455	-3.44347	0.000730187	0.038576	-0.596859	GATD1
ENSG00000177981	0.411432	2.23857	3.74449	0.000250397	0.0219382	0.344564	ASB8
ENSG00000178028	-0.511239	0.38473	-4.23124	3.86961e-05	0.0107085	2.00333	DMAP1
ENSG00000179097	0.146327	-3.51434	3.9398	0.000120743	0.0155972	0.990397	HTR1F
ENSG00000179454	0.554387	0.00250765	3.32814	0.00108101	0.0483843	-0.939717	KLHL28
ENSG00000179526	-0.776295	5.60893	-3.38302	0.000898013	0.0433815	-0.777818	SHARPIN
ENSG00000179841	-0.821927	-2.70055	-3.61182	0.000404595	0.0283008	-0.0785321	AKAP5
ENSG00000179869	0.828052	-1.86259	3.51116	0.000577336	0.0344904	-0.390984	ABCA13
ENSG00000179915	0.464735	-3.0092	3.42124	0.000788167	0.0401309	-0.663737	NRXN1
ENSG00000180089	-0.972259	4.98996	-3.62657	0.000383825	0.0280178	-0.0321389	TMEM86B
ENSG00000180574	0.374058	-3.24	3.68814	0.000307477	0.0243894	0.163309	EIF2S3B
ENSG00000181555	0.470188	3.27487	3.75537	0.000240599	0.0216708	0.379829	SETD2
ENSG00000181690	0.470448	-3.01089	3.55615	0.000492967	0.0317548	-0.252264	PLAG1
ENSG00000181751	0.73402	-0.360117	4.04767	7.97837e-05	0.0135493	1.35854	MACIR
ENSG00000182087	-0.48655	3.49237	-4.04665	8.00988e-05	0.0135493	1.35504	TMEM259
ENSG00000182400	0.386569	0.264625	3.32625	0.00108791	0.0483843	-0.945267	TRAPPC6B
ENSG00000182648	0.639924	-2.44425	4.09353	6.67336e-05	0.0128629	1.51749	RNF32-DT
ENSG00000183207	-0.56753	0.482048	-3.31921	0.00111391	0.0491319	-0.965862	RUVBL2
ENSG00000183308	0.576702	-3.35903	4.65857	6.58148e-06	0.00613974	3.59001
ENSG00000184350	0.384056	-3.09587	3.36745	0.00094676	0.0447275	-0.823995	MRGPRE
ENSG00000184716	0.454217	-3.33202	3.49554	0.000609667	0.0352893	-0.438784	SERINC4
ENSG00000185261	0.801743	-1.64263	3.37838	0.000912283	0.0436533	-0.791593	KIAA0825
ENSG00000185272	0.288515	-3.39623	3.48121	0.000640822	0.0361165	-0.482485	RBM11
ENSG00000185883	0.310833	-3.31922	3.46738	0.00067232	0.0369648	-0.524539	ATP6V0C
ENSG00000186105	0.366511	-3.46039	4.13233	5.731e-05	0.0119169	1.65308	LRRC70
ENSG00000186638	0.586169	-2.99135	3.80488	0.000200423	0.0193158	0.541358	KIF24
ENSG00000186908	0.564127	1.98069	5.48347	1.5632e-07	0.000602612	6.96454	ZDHHC17
ENSG00000187037	0.789022	-2.05769	3.67923	0.000317564	0.0248829	0.134844	GPR141
ENSG00000187051	-0.461977	1.53526	-3.61425	0.000401109	0.0283008	-0.0709155	RPS19BP1
ENSG00000187860	-0.820352	1.39304	-3.70869	0.000285366	0.0231441	0.229149	CCDC157
ENSG00000188177	0.541718	-0.74836	3.90348	0.000138565	0.0165891	0.868264	ZC3H6
ENSG00000188647	0.446672	1.2361	3.43649	0.000747944	0.0387544	-0.617895	PTAR1
ENSG00000188761	0.583212	-3.10338	4.59335	8.69086e-06	0.00613974	3.34036	BCL2L15
ENSG00000188786	0.49814	1.93605	3.39173	0.000871789	0.0428667	-0.751917	MTF1
ENSG00000196126	-1.0978	1.60868	-3.45539	0.000700769	0.0376249	-0.560847	HLA-DRB1
ENSG00000196455	0.529317	0.0182295	3.50458	0.000590751	0.0348218	-0.411138	PIK3R4
ENSG00000196792	0.60738	0.0394717	3.69019	0.0003052	0.0243088	0.169866	STRN3
ENSG00000197540	-0.784727	-0.0396864	-3.80742	0.00019854	0.0192783	0.549709	GZMM
ENSG00000197579	0.656944	2.91713	3.61646	0.000397947	0.0283008	-0.0639494	TOPORS
ENSG00000197753	0.462263	-3.44833	4.5712	9.54565e-06	0.00613974	3.25616	LHFPL5
ENSG00000197858	-0.883908	2.27522	-3.92151	0.000129425	0.0160059	0.928784	GPAA1
ENSG00000197860	0.69178	-0.433882	3.8537	0.000167093	0.0175995	0.702357	SGTB
ENSG00000198408	0.405907	5.13656	3.87145	0.000156335	0.017321	0.761308	OGA
ENSG00000198734	0.977723	1.52891	3.93202	0.000124367	0.0158416	0.964156	F5
ENSG00000198833	0.55926	2.93369	3.51622	0.000567201	0.0343799	-0.375442	UBE2J1
ENSG00000198892	-1.09555	3.25554	-3.54604	0.000510851	0.0323558	-0.283571	SHISA4
ENSG00000198898	0.498746	2.98676	3.75344	0.000242304	0.0217228	0.373591	CAPZA2
ENSG00000203710	0.70375	3.75528	4.8152	3.33847e-06	0.00494993	4.20037	CR1
ENSG00000203721	0.428885	-3.39655	3.92128	0.000129542	0.0160059	0.927985	LINC00862
ENSG00000204044	0.150504	-3.45778	3.33156	0.00106866	0.0483174	-0.929698	SLC12A5-AS1
ENSG00000204388	1.39531	0.443442	4.16217	5.09433e-05	0.0118305	1.75803	HSPA1B
ENSG00000204389	1.15361	2.82801	5.77828	3.73956e-08	0.000345503	8.26043	HSPA1A
ENSG00000204475	-0.813835	-2.21606	-3.84665	0.000171554	0.017692	0.67902	NCR3
ENSG00000205213	0.796848	-2.19391	3.90503	0.000137755	0.0165891	0.873462	LGR4
ENSG00000206560	0.780492	0.180496	3.9443	0.000118696	0.0155637	1.00558	ANKRD28
ENSG00000213949	0.863839	-1.84421	4.24218	3.70361e-05	0.0106548	2.04247	ITGA1
ENSG00000214295	0.418375	-3.44863	4.71437	5.1769e-06	0.00613974	3.80575	FOXO1B
ENSG00000214357	0.440239	-2.91325	3.67398	0.000323642	0.025053	0.118127	NEURL1B
ENSG00000215196	0.462034	-2.98926	3.57476	0.000461572	0.0311077	-0.194425	BASP1-AS1
ENSG00000215301	0.374183	6.43644	3.3255	0.00109063	0.0483843	-0.947444	DDX3X
ENSG00000215784	0.454174	-3.34316	4.44651	1.60912e-05	0.00707196	2.78799	FAM72D
ENSG00000218682	0.140696	-3.49886	4.57528	9.38263e-06	0.00613974	3.27162
ENSG00000223642	0.471606	-3.28003	4.19454	4.4802e-05	0.0113626	1.87259
ENSG00000224892	0.663643	-2.91018	3.87006	0.000157151	0.017321	0.756698	RPS4XP16
ENSG00000225014	0.404373	-3.34715	4.03548	8.36414e-05	0.0137794	1.31654	KCTD9P1
ENSG00000225830	0.51134	0.387868	3.91175	0.000134302	0.016281	0.895976	ERCC6
ENSG00000226125	0.232575	-3.43859	3.89699	0.000142002	0.0167857	0.84654	LINC01907
ENSG00000226312	0.623001	-3.41074	4.31142	2.80092e-05	0.0101496	2.29202	CFLAR-AS1
ENSG00000227896	0.218856	-3.44168	3.72061	0.000273237	0.0226774	0.267483	WAPL-DT
ENSG00000228113	0.410569	-3.39965	4.05819	7.65896e-05	0.0134206	1.39489	NA
ENSG00000228318	0.580139	-3.42702	3.31338	0.00113587	0.049726	-0.982877	MX1-AS1
ENSG00000228340	0.524842	-2.93536	3.56382	0.000479786	0.0314456	-0.228447	MIR646HG
ENSG00000228804	0.344423	-3.46816	3.96629	0.000109142	0.0152153	1.08007
ENSG00000229000	0.38178	-3.29069	4.30559	2.86791e-05	0.0101496	2.2709	SEPTIN7P8
ENSG00000229463	0.134603	-3.48916	3.69129	0.000303992	0.0243088	0.173364	NA
ENSG00000230068	0.160591	-3.4631	3.56217	0.000482597	0.0314456	-0.233581	CDC42-IT1
ENSG00000230590	0.626602	0.499379	3.9257	0.000127386	0.0160059	0.942877	FTX
ENSG00000231329	0.236058	-3.51047	3.53469	0.000531647	0.0329501	-0.318614
ENSG00000233276	-1.03532	7.46697	-3.4033	0.000838053	0.0417407	-0.717415	GPX1
ENSG00000234436	0.392501	-3.23234	3.51255	0.000574546	0.0344904	-0.386733
ENSG00000234961	0.507461	-3.34701	4.05186	7.84957e-05	0.0135493	1.37302
ENSG00000235174	0.452551	-2.85482	3.88059	0.000151053	0.0172281	0.791766	RPL39P3
ENSG00000235903	0.805647	-3.16639	4.04356	8.10644e-05	0.0135493	1.34438	CPB2-AS1
ENSG00000236263	0.369467	-3.37388	3.5607	0.000485111	0.0314456	-0.238147	NA
ENSG00000237793	0.176211	-3.45588	3.57206	0.000466015	0.031189	-0.202848	RPL18AP16
ENSG00000237803	0.793905	-1.82682	3.51392	0.000571785	0.0344904	-0.382506	PIRAT1
ENSG00000238227	-0.525086	1.69396	-3.34454	0.00102298	0.0470594	-0.891585	TMEM250
ENSG00000241217	0.207192	-3.54371	3.46703	0.000673133	0.0369648	-0.525598	RN7SL809P
ENSG00000241409	0.207335	-3.50203	3.31531	0.00112855	0.0495563	-0.977248
ENSG00000241860	0.829394	-1.3214	3.45997	0.000689764	0.0373461	-0.546982
ENSG00000242550	0.639152	-2.7472	4.19876	4.40557e-05	0.0113626	1.88757	SERPINB10
ENSG00000243279	-0.652196	-1.48618	-3.96515	0.000109619	0.0152153	1.0762	PRAF2
ENSG00000243547	0.464985	-2.82649	3.39078	0.000874604	0.0428957	-0.754735	HNRNPKP4
ENSG00000244267	0.174426	-3.54199	3.77235	0.000226026	0.0211488	0.435047	RPL34P22
ENSG00000244754	0.481196	2.54584	3.93842	0.000121379	0.0155972	0.985732	N4BP2L2
ENSG00000245149	0.762459	-1.83907	3.36364	0.000959046	0.0449375	-0.835253	RNF139-DT
ENSG00000245748	0.380943	-3.49811	4.3074	2.84701e-05	0.0101496	2.27744
ENSG00000247853	0.491489	-3.10217	3.74467	0.00025023	0.0219382	0.345153
ENSG00000248791	0.206401	-3.44702	3.40962	0.000820164	0.0412566	-0.698547
ENSG00000249042	0.520156	-3.41406	5.19166	6.14448e-07	0.00148043	5.72669	FAM151B-DT
ENSG00000250325	0.233144	-3.53845	4.00711	9.33218e-05	0.0145063	1.21918	IGBP1P4
ENSG00000251093	0.40466	-3.42692	3.89462	0.00014328	0.0167857	0.838596
ENSG00000251562	0.476654	5.60193	3.44943	0.000715339	0.0383005	-0.57887	MALAT1
ENSG00000251593	0.188465	-3.47946	3.37556	0.000921082	0.0438367	-0.799978	MSNP1
ENSG00000253358	0.286912	-3.50074	3.58374	0.000447121	0.0304532	-0.166457
ENSG00000254910	0.361399	-3.23708	3.91346	0.000133432	0.0162778	0.901744
ENSG00000255443	0.428414	-3.44448	3.65331	0.000348693	0.0259614	0.0524137	CD44-AS1
ENSG00000255649	0.421835	-3.46907	5.06014	1.12065e-06	0.00216005	5.18415
ENSG00000255837	0.173618	-3.45748	3.42271	0.000784206	0.0400944	-0.659328	TAS2R20
ENSG00000255857	0.663402	-3.26438	4.0429	8.12719e-05	0.0135493	1.3421	PXN-AS1
ENSG00000256928	0.265505	-3.48915	3.84701	0.000171323	0.017692	0.680213
ENSG00000257599	0.578413	-2.93081	3.72143	0.000272422	0.0226774	0.27012	OVCH1-AS1
ENSG00000257743	1.14617	-1.08359	4.10998	6.25718e-05	0.0122732	1.57483	MGAM2
ENSG00000258035	0.400479	-3.42059	4.3471	2.42232e-05	0.00952861	2.42187
ENSG00000258667	0.439247	-3.33173	3.37297	0.000929205	0.0441144	-0.807648	HIF1A-AS3
ENSG00000259379	0.617465	-3.27153	4.30318	2.89611e-05	0.0101496	2.26215	MTND5P32
ENSG00000259595	0.486566	-3.4058	4.13533	5.66378e-05	0.0119169	1.66359	CTDSPL2-DT
ENSG00000259671	0.485898	-3.41243	3.87407	0.000154804	0.017321	0.770029	MTCYBP23
ENSG00000260349	0.335662	-3.46083	4.60929	8.12202e-06	0.00613974	3.40113
ENSG00000260528	0.929934	-0.405268	3.36762	0.000946204	0.0447275	-0.823482	FAM157C
ENSG00000260923	0.611683	-3.17002	5.02076	1.33888e-06	0.00234609	5.02363	NA
ENSG00000261324	0.6587	-1.85128	3.47968	0.000644238	0.0362032	-0.487146
ENSG00000261654	0.402431	-3.26584	3.94025	0.000120535	0.0155972	0.99193
ENSG00000262112	0.379332	-3.38645	4.22568	3.95679e-05	0.0107085	1.98344
ENSG00000263826	0.407338	-3.37976	4.44821	1.59786e-05	0.00707196	2.79428
ENSG00000264304	0.184274	-3.53108	3.47298	0.000659398	0.0368403	-0.507531
ENSG00000264853	0.524943	-3.39626	5.09604	9.52059e-07	0.00203899	5.33128
ENSG00000265287	0.217232	-3.46771	4.10809	6.30375e-05	0.0122732	1.56823
ENSG00000265808	0.410643	2.04268	3.61973	0.000393335	0.0283008	-0.0536867	SEC22B
ENSG00000266490	0.42321	-3.49049	4.2231	3.99784e-05	0.0107085	1.97423	NA
ENSG00000268170	0.672278	-2.86964	3.66588	0.000333258	0.0253895	0.0923146
ENSG00000270135	0.263105	-3.42468	3.97313	0.000106325	0.0151809	1.10329
ENSG00000271533	0.80216	-2.58981	4.49211	1.33097e-05	0.00658891	2.95804
ENSG00000271913	0.506588	-3.20853	3.74081	0.000253793	0.0220571	0.332666	TAGAP-AS1
ENSG00000272211	0.255437	-3.44361	3.60713	0.000411431	0.0285813	-0.0932766
ENSG00000272398	0.931678	-0.673128	3.72823	0.000265744	0.0224658	0.292032	CD24
ENSG00000272636	0.496269	-2.91639	3.7606	0.000236014	0.0214971	0.396829	DOC2B
ENSG00000272758	0.541713	-2.90087	3.46021	0.00068921	0.0373461	-0.546277	WDR5B-DT
ENSG00000272906	0.504487	-2.5215	3.44335	0.000730492	0.038576	-0.597226
ENSG00000272918	0.529078	-2.86279	3.43292	0.000757182	0.0390232	-0.628639
ENSG00000273747	0.226758	-3.4798	3.86446	0.00016049	0.0174771	0.738071
ENSG00000273797	0.180366	-3.44416	3.61494	0.00040011	0.0283008	-0.0687214
ENSG00000274173	1.2126	-2.16071	4.6378	7.19291e-06	0.00613974	3.51022	LINC02967
ENSG00000274629	0.426837	-3.53012	4.54782	1.05359e-05	0.0062557	3.1676
ENSG00000275481	0.420779	-3.34698	4.60884	8.13759e-06	0.00613974	3.39941
ENSG00000279166	0.418227	-3.23987	3.4209	0.000789085	0.0401309	-0.664755
ENSG00000279172	0.229867	-3.3648	3.7083	0.000285774	0.0231441	0.227886
ENSG00000279203	0.386119	-3.26972	4.06271	7.52582e-05	0.0134206	1.41049
ENSG00000279296	0.864432	-3.38412	4.24832	3.61348e-05	0.010553	2.06446	PRAL
ENSG00000279394	0.300487	-3.39644	4.15031	5.33882e-05	0.0119169	1.71625
ENSG00000279598	0.350566	-3.36744	3.89386	0.000143691	0.0167857	0.836059
ENSG00000279744	0.752305	-1.23073	3.50061	0.000598987	0.0351996	-0.423283
ENSG00000279977	0.26428	-3.57651	3.56248	0.000482074	0.0314456	-0.232628
ENSG00000280064	0.495356	-3.4111	3.58094	0.000451582	0.0305412	-0.175188
ENSG00000280205	0.320554	-3.46178	4.17966	4.75311e-05	0.011597	1.81985
ENSG00000280367	0.42782	-3.23006	3.95062	0.00011587	0.0154027	1.02696
ENSG00000280385	0.303297	-3.41287	4.08053	7.02097e-05	0.0128885	1.47229
ENSG00000280426	0.134666	-3.50725	3.32899	0.00107794	0.0483843	-0.937241
ENSG00000280832	0.744648	-2.00704	3.32576	0.0010897	0.0483843	-0.9467	GSEC
ENSG00000281026	0.68164	-2.14004	3.62557	0.000385199	0.0280178	-0.0352866	N4BP2L2-IT2
ENSG00000281469	0.242078	-3.29599	3.44178	0.000734443	0.0386143	-0.601947
ENSG00000283064	0.489118	-3.06935	4.44193	1.63999e-05	0.00707196	2.77097	H2BC6-AS1
ENSG00000283646	0.606289	-3.0323	5.69554	5.61299e-08	0.000345503	7.89229	LINC02009
ENSG00000284024	0.704819	-1.8943	3.85718	0.000164929	0.0175636	0.713901	MSANTD7
ENSG00000284946	0.472352	-2.9259	3.44668	0.000722156	0.0384518	-0.587176
ENSG00000284977	0.652317	-2.84955	3.65796	0.000342902	0.025827	0.0671729
ENSG00000285444	0.721043	-2.90223	4.29369	3.0096e-05	0.0102109	2.2278
ENSG00000285612	0.3953	-3.51488	3.58256	0.000448996	0.0304732	-0.170137
ENSG00000285830	0.254746	-3.50903	3.66595	0.000333173	0.0253895	0.0925403
ENSG00000285979	0.319904	-3.48576	3.67207	0.000325894	0.0251264	0.112013
ENSG00000286067	0.176445	-3.43065	3.3129	0.0011377	0.049726	-0.984283
ENSG00000288612	0.656103	-2.45799	3.69518	0.000299733	0.0241223	0.185809
ENSG00000289740	0.604026	-2.96473	3.74054	0.000254042	0.0220571	0.331799	TALAM1
ENSG00000290554	0.537371	-2.79476	3.44763	0.000719806	0.0384328	-0.584321	ADCY10P1
ENSG00000290937	0.991648	-0.667683	4.16868	4.96464e-05	0.0116699	1.78102

## Sheet: TableS8
Longitudinal Data
Subject ID	Sex	Chronic Pain	Sample ID	Date of collection	Status
59	M	No	517225	2016-10-05	Steady_State
59	M	No	517290	2017-02-13	Inpatient_VOC
59	M	No	517295	2017-02-21	Inpatient_FU
76	M	Yes	517292	2017-02-14	Inpatient_VOC
76	M	Yes	517392	2017-07-06	Steady_State
78	M	Yes	517380	2017-06-13	Steady_State
78	M	Yes	517405	2017-08-16	Inpatient_VOC
78	M	Yes	517423	2017-10-11	Inpatient_VOC
83	M	No	517291	2017-02-13	Steady_State
83	M	No	517551	2017-10-30	Steady_State
83	M	No	517463	2018-01-18	Inpatient_VOC
96	M	No	517186	2016-08-16	Steady_State
96	M	No	517425	2017-10-11	Inpatient_VOC
96	M	No	517460	2018-01-09	Inpatient_VOC
136	M	No	517256	2017-01-13	Steady_State
136	M	No	517396	2017-07-17	Inpatient_FU
136	M	No	517459	2018-01-09	Inpatient_VOC
136	M	No	517464	2018-01-18	Inpatient_FU
136	M	No	517471	2018-03-14	Inpatient_VOC
136	M	No	517474	2018-03-22	Inpatient_FU
137	F	No	517299	2017-02-28	Steady_State
137	F	No	517381	2017-06-14	Inpatient_VOC
137	F	No	517414	2017-09-22	Inpatient_VOC
137	F	No	517440	2017-11-13	Inpatient_VOC
137	F	No	517477	2018-04-18	Inpatient_VOC
151	F	Yes	517305	2017-03-02	Steady_State
151	F	Yes	517408	2017-09-12	Inpatient_VOC
171	F	Yes	517224	2016-10-05	Steady_State
171	F	Yes	517352	2017-05-09	Inpatient_VOC
194	F	Yes	517309	2017-03-08	Inpatient_FU
194	F	Yes	517367	2017-05-23	Steady_State
194	F	Yes	517386	2017-06-22	Inpatient_VOC
194	F	Yes	517404	2017-08-15	Inpatient_VOC
194	F	Yes	517419	2017-10-05	Inpatient_VOC
194	F	Yes	517458	2018-01-03	Inpatient_VOC
194	F	Yes	517467	2018-01-31	Inpatient_VOC
199	F	No	517184	2016-08-11	Steady_State
199	F	No	517237	2016-11-05	Inpatient_VOC
199	F	No	517239	2016-11-15	Inpatient_FU
225	M	Yes	517203	2016-08-31	Steady_State
225	M	Yes	517301	2017-03-01	Inpatient_VOC
242	M	Yes	517294	2017-02-16	Inpatient_VOC
242	M	Yes	517296	2017-02-22	Inpatient_FU
242	M	Yes	517400	2017-08-02	Steady_State
242	M	Yes	517433	2017-10-30	Inpatient_VOC
253	M	No	517215	2016-09-20	Inpatient_VOC
253	M	No	517218	2016-09-23	Inpatient_FU
253	M	No	517246	2016-12-20	Steady_State
330	M	No	517324	2017-03-31	Inpatient_VOC
330	M	No	517329	2017-04-05	Inpatient_FU
330	M	No	517365	2017-05-17	Steady_State
338	M	No	517304	2017-03-02	Inpatient_VOC
338	M	No	517359	2017-05-17	Inpatient_VOC
338	M	No	517366	2017-05-23	Inpatient_FU
338	M	No	517376	2017-06-07	Steady_State
358	F	No	517349	2017-05-08	Inpatient_FU
358	F	No	517377	2017-06-08	Steady_State
495	M	No	517312	2017-03-09	Inpatient_VOC
495	M	No	517317	2017-03-16	Inpatient_FU
495	M	No	517336	2017-04-19	Steady_State
495	M	No	517580	2019-09-04	Steady_State
538	F	Yes	517303	2017-03-02	Inpatient_VOC
538	F	Yes	517315	2017-03-14	Inpatient_FU
538	F	Yes	517393	2017-07-07	Steady_State
538	F	Yes	517354	2017-05-09	Steady_State
558	F	No	517258	2017-01-13	Steady_State
558	F	No	517535	2017-07-13	Steady_State
558	F	No	517430	2017-10-24	Inpatient_VOC
658	M	No	517308	2017-03-07	Inpatient_FU
658	M	No	517350	2017-05-08	Steady_State
