# Supplementary material for: Gene expression profiling identifies potential biomarkers for vaso-occlusive episodes in sickle cell disease
Source: JCI Insight. 2026 Mar 9;11(5):e193359. doi: 10.1172/jci.insight.193359 (PMC13041688; doi:10.1172/jci.insight.193359)
Supplement: Supporting data values [file jciinsight-11-193359-s045.xlsx]

## Sheet: Figure5B
PC1	Status
-1.65394	Steady_State
-0.2687	Steady_State
0.0713256	Steady_State
2.20792	VOE
3.33038	VOE
-0.0719776	Steady_State
1.22638	Steady_State
0.427631	VOE
1.14649	Steady_State
-0.0132463	Steady_State
0.00322907	Steady_State
-0.358507	Steady_State
-0.599269	Steady_State
-1.01149	Steady_State
2.68675	VOE
-1.83947	Steady_State
0.749555	Steady_State
0.0398034	Steady_State
-1.22769	VOE
2.33321	VOE
-1.31228	Steady_State
-3.36265	Steady_State
-0.397208	Steady_State
1.54342	VOE
-1.03315	Steady_State
-1.06138	Steady_State
-1.167	VOE
0.904561	VOE
-4.14471	Steady_State
-0.73888	Steady_State
1.06273	Steady_State
0.45153	Steady_State
0.0240496	Steady_State
0.529561	Steady_State
0.149653	Steady_State
-1.04549	Steady_State
2.48112	VOE
0.725295	VOE
-0.817508	Steady_State
2.45521	VOE
3.72208	VOE
2.66252	VOE
1.90642	VOE
0.801975	Steady_State
1.11537	Steady_State
0.0221188	Steady_State
-2.53878	Steady_State
-1.47247	Steady_State
3.27739	VOE
-0.250507	Steady_State
0.430325	Steady_State
2.37534	VOE
-1.39376	Steady_State
1.77589	Steady_State
1.31137	VOE
0.589476	Steady_State
0.300149	Steady_State
0.718224	Steady_State
-0.917766	Steady_State
0.440895	Steady_State
-0.233715	Steady_State
3.94859	VOE
0.344443	VOE
2.54069	VOE
0.67732	VOE
-1.38994	VOE
-0.771299	Steady_State
0.348236	VOE
0.814509	Steady_State
0.766396	Steady_State
-0.724317	VOE
0.521605	Steady_State
-1.91972	Steady_State
-0.635299	Steady_State
1.23135	Steady_State
-0.0153575	Steady_State
0.83301	Steady_State
-0.503131	Steady_State
0.0931419	Steady_State
-1.21236	Steady_State
2.94691	VOE
0.0468928	Steady_State
-2.6221	Steady_State
1.40814	VOE
1.56731	Steady_State
4.23794	VOE
-0.578864	Steady_State
1.49508	VOE
-0.824895	Steady_State
0.00570003	Steady_State
-1.51357	Steady_State
2.023	VOE
-0.192371	Steady_State
-1.72273	Steady_State
0.0149984	VOE
-0.392142	Steady_State
-0.656012	Steady_State
-1.60151	Steady_State
-0.467201	Steady_State
-1.47475	Steady_State
0.375321	Steady_State
-0.310216	Steady_State
0.227678	Steady_State
-1.59708	Steady_State
1.14244	Steady_State
-3.10791	Steady_State
-0.133007	Steady_State
0.605491	VOE
-1.53981	Steady_State
0.921977	Steady_State
3.18464	VOE
1.90531	VOE
-0.946802	Steady_State
1.09663	Steady_State
0.930755	VOE
-1.71696	Steady_State
-0.649336	Steady_State
0.585769	Steady_State
-0.287873	Steady_State
-0.361452	Steady_State
0.017527	Steady_State
-1.89901	Steady_State
-2.08588	Steady_State
0.227204	Steady_State
1.49175	Steady_State
0.567662	Steady_State
-2.87099	Steady_State
-0.557222	Steady_State
1.15104	Steady_State
0.582248	Steady_State
-0.0573766	Steady_State
-0.501394	VOE
-1.05715	VOE
0.447581	Steady_State
0.499829	Steady_State
-1.1806	Steady_State
0.115685	Steady_State
-2.95622	Steady_State
0.486885	Steady_State
-0.03899	Steady_State
-2.34712	Steady_State
1.03677	Steady_State
-1.4458	Steady_State
0.457784	Steady_State
-1.60671	Steady_State
2.87781	VOE
-0.722043	Steady_State
0.183909	Steady_State
0.453163	Steady_State
-0.198565	VOE
-0.638065	Steady_State
-1.47046	Steady_State
1.46285	Steady_State
1.12276	Steady_State
-0.099287	Steady_State
0.0513822	Steady_State
-1.02115	Steady_State
0.0515818	Steady_State
0.462114	Steady_State
-1.13649	Steady_State
-0.076993	VOE
1.29223	Steady_State
-2.00726	Steady_State
-1.78903	Steady_State
-0.561247	Steady_State
-1.8443	Steady_State
-1.13314	Steady_State
0.675244	Steady_State
2.27014	VOE
-0.856562	Steady_State
3.65719	VOE
-1.63093	Steady_State
-1.77404	Steady_State
-1.07551	Steady_State
-1.04598	Steady_State
0.136689	Steady_State
-1.09707	Steady_State
-0.942	Steady_State
-1.17926	Steady_State
0.440651	Steady_State
-1.06806	Steady_State
0.29013	Steady_State
0.702933	Steady_State
2.96418	Steady_State
-0.105246	Steady_State
-1.53354	Steady_State
-1.23568	Steady_State
-0.784168	Steady_State
0.744156	Steady_State
0.203866	Steady_State
-1.02777	Steady_State
0.209614	Steady_State
0.552152	Steady_State
0.0207689	Steady_State
-0.327088	Steady_State
-0.271898	Steady_State
-1.38372	Steady_State

## Sheet: Figure5C
PC1	Status
-0.00844162	Baseline
-1.50452	Baseline
-3.22874	Baseline
0.152218	Baseline
-1.70184	Baseline
0.672498	VOE
-0.755348	VOE
2.1391	VOE
-1.17016	VOE
1.48383	VOE
0.519337	VOE
1.6159	VOE
-0.471156	VOE
-0.661592	Baseline
-1.07242	Baseline
-0.933133	Baseline
-1.95426	Baseline
-0.838612	Baseline
-2.18583	Baseline
0.613677	VOE
-1.37126	VOE
-2.48139	Baseline

## Sheet: Figure6
Status	IL1B (fg/mL)	SERPINB2 (ng/mL)	MS4A4A (pg/mL)
Steady State	487.827	0.404639	721.656
Steady State	343.185	1.40662	726.486
Steady State	430.715	0.807893	955.986
Steady State	364.925	1.25708	1156.32
Steady State	124.234	1.23855	546.605
Steady State	1086.07	0.624146	773.188
Steady State	290.833	1.79662	611.093
VOE	4805.31	0.274494	759.751
VOE	3431.05	0.472022	836.906
VOE	582.846	0.480406	696.026
VOE	576.174	1.06085	828.87
VOE	846.097	0.440514	1137.1
VOE	1147.36	1.55423	770.381
VOE	532.89	1.18358	746.739
VOE	3261.55	0.427028	741.589
VOE	883.832	0.408709	570.401
VOE	208.693	0.739144	860.347
VOE	1743.1	0.550985	799.8
VOE	91.1682	0.573312	529.184
VOE	886.669	0.800301	758.059
VOE	305.65	0.548793	1014.38
VOE	5561.15	0.653724	1119.69
VOE	244.246	0.677051	730.269
VOE	158.598	0.504586	1038.72
VOE	219.166	0.731825	554.861
VOE	875.921	0.684651	1218.57
VOE	1081.55	1.72174	768.042
VOE	715.788	0.867284	766.545
VOE	310.637	0.530256	1004.63
Steady State	274.245	0.502423	1671.93
Steady State	121.626	0.611054	625.949
Steady State	126.267	0.531585	568.871
Steady State	201.312	0.591264	643.859
Steady State	63.2575	1.08652	704.659
Steady State	598.469	0.761863	950.449
Steady State	177.3	0.579009	810.848
Steady State	144.358	0.759463	580.773
Steady State	95.8122	0.5635	1623.39
Steady State	1124.38	0.329698	560.245
Steady State	604.432	0.335969	943.101
Steady State	270.421	0.360945	1002.15
Steady State	131.487	0.356303	1195.32
VOE	126.953	0.30471	1135.4
VOE	208.521	0.49108	865.166
VOE	467.71	0.41902	815.731
Steady State	299.012	0.376168	1156.15
VOE	127.324	0.432861	844.854
VOE	114.558	0.847007	798.608
VOE	1233.78	0.309232	599.555
Steady State	349.083	0.611885	691.057
VOE	1736.66	0.846875	549.29
Steady State	444.143	0.682069	661.579
Steady State	355.302	0.59392	1024.37
Steady State	53.5356	0.481718	719.475
Steady State	157.555	0.205116	813.375
Steady State	213.192	0.302597	1205.86
Steady State	4961.08	0.492476	696.202
Steady State	106.952	1.44538	448.429
Steady State	77.5189	0.523924	613.715
Steady State	180.872	0.724238	856.698
Steady State	137.623	0.33963	836.548
Steady State	137.357	0.613341	573.602
